# Supplementary material for: Dimethyl 2-(2-quinolylmeth­yl)malonate
Source: Acta Crystallogr Sect E Struct Rep Online. 2010 May 19;66(Pt 6):o1383. doi: 10.1107/S1600536810013930 (PMC2979390; doi:10.1107/S1600536810013930)
Supplement: Supplementary file 2 [file e-66-o1383-Isup2.hkl]

# 
# h,k,l, Fc-squared, Fo-squared, sigma(Fo-squared) and status flag 
# 
data_I
_shelx_title ' R91108D1 in P2(1)/c' 
_shelx_refln_list_code          4 
_shelx_F_calc_maximum       81.70 
_exptl_crystal_F_000       576.00 
_reflns_d_resolution_high  0.8403 
 
loop_ 
 _symmetry_equiv_pos_as_xyz 
 'x, y, z' 
 '-x, y+1/2, -z+1/2' 
 '-x, -y, -z' 
 'x, -y-1/2, z-1/2' 
 
_cell_length_a    10.6260 
_cell_length_b    16.1978 
_cell_length_c     8.1859 
_cell_angle_alpha  90.000 
_cell_angle_beta  107.918 
_cell_angle_gamma  90.000 
 
_shelx_F_squared_multiplier     1.000 
 
loop_ 
 _refln_index_h 
 _refln_index_k 
 _refln_index_l 
 _refln_F_squared_calc 
 _refln_F_squared_meas 
 _refln_F_squared_sigma 
 _refln_observed_status 
   2   0   0     2571.57     2645.09     49.43 o 
   3   0   0     2927.14     2904.64     40.48 o 
   4   0   0      818.07      677.98     14.44 o 
   5   0   0      849.84      808.39     16.61 o 
   6   0   0     1777.73     1936.08     48.93 o 
   7   0   0      597.20      616.43     46.97 o 
   8   0   0      277.83      266.22     10.78 o 
   9   0   0       75.37       82.85      3.34 o 
  10   0   0     2355.79     2511.20     96.04 o 
  11   0   0      366.62      392.12     36.33 o 
  12   0   0       41.90       34.36     14.39 o 
   1   1   0       38.54       30.09      0.44 o 
   2   1   0      607.59      496.85      3.64 o 
   3   1   0      914.34      890.25      7.44 o 
   4   1   0     1197.51     1082.50     21.88 o 
   5   1   0        6.20        6.25      0.96 o 
   6   1   0       40.12       40.83      1.69 o 
   7   1   0       44.03       47.63      2.61 o 
   8   1   0        6.91        3.85      1.19 o 
   9   1   0       21.81       20.96      4.15 o 
  10   1   0      309.94      310.70      9.05 o 
  11   1   0       54.18       57.53      5.58 o 
  12   1   0      127.93      136.82     13.33 o 
   1   2   0      750.14      646.55      6.78 o 
   2   2   0     1511.31     1437.72     11.80 o 
   3   2   0     4110.86     4393.13     85.51 o 
   4   2   0       11.48       10.59      0.46 o 
   5   2   0      121.64      121.13      3.61 o 
   6   2   0        0.16        1.46      0.44 o 
   7   2   0        3.93        3.71      0.94 o 
   8   2   0      616.38      638.50     17.82 o 
   9   2   0       27.84       27.41      1.92 o 
  10   2   0      296.98      305.16      8.95 o 
  11   2   0        5.42        3.80      2.32 o 
   1   3   0      197.17      200.25      2.26 o 
   3   3   0       25.67       25.11      0.48 o 
   4   3   0      211.61      243.53      3.04 o 
   5   3   0       80.20       74.48      2.43 o 
   6   3   0        7.68        6.29      1.11 o 
   7   3   0        0.30        1.21      0.80 o 
   8   3   0      585.83      588.00     16.26 o 
   9   3   0      278.54      289.66      7.69 o 
  10   3   0        8.81        9.44      2.28 o 
  11   3   0        8.98        9.15      3.04 o 
   1   4   0        3.96        5.35      0.40 o 
   3   4   0     1024.58      900.60     11.02 o 
   4   4   0      453.56      448.91      6.15 o 
   5   4   0      506.38      471.68     13.15 o 
   6   4   0      422.60      444.68      8.06 o 
   7   4   0      163.79      162.14      3.69 o 
   8   4   0      649.92      666.50     18.46 o 
   9   4   0      426.86      471.37     11.29 o 
  10   4   0       76.86       70.20      2.49 o 
  11   4   0        0.14        0.84      1.49 o 
   2   5   0     1160.79     1143.84     12.56 o 
   3   5   0      608.01      608.86      8.35 o 
   4   5   0      531.61      475.06      5.59 o 
   5   5   0      575.21      498.27     19.42 o 
   6   5   0        0.17        1.07      0.68 o 
   7   5   0       79.58       74.82      1.43 o 
   8   5   0      219.82      233.67      6.32 o 
   9   5   0      201.97      207.27      5.60 o 
  10   5   0        2.77        2.93      1.34 o 
  11   5   0       33.80       30.86      4.36 o 
   0   6   0       76.32       73.78      1.61 o 
   1   6   0        5.09        7.95      0.37 o 
   2   6   0      714.30      692.95      4.84 o 
   3   6   0     1246.06     1167.95      9.03 o 
   4   6   0     2452.09     2372.99     26.86 o 
   5   6   0        6.87       14.47      1.52 o 
   6   6   0      507.25      471.20     14.49 o 
   7   6   0      232.35      239.97      6.17 o 
   8   6   0       95.11       90.44      3.38 o 
   9   6   0      182.85      185.17      5.20 o 
  10   6   0        0.00        1.05      1.40 o 
  11   6   0       28.52       21.91      9.48 o 
   1   7   0      204.28      193.90      1.47 o 
   2   7   0      194.00      221.75      2.83 o 
   3   7   0      594.62      517.38     12.99 o 
   4   7   0     6533.48     7607.27    247.08 o 
   5   7   0      168.04      159.13      3.65 o 
   6   7   0      389.84      362.37      6.13 o 
   7   7   0      868.10      855.28     21.24 o 
   8   7   0       50.09       49.57      1.73 o 
   9   7   0       10.24       10.91      3.33 o 
  10   7   0       45.39       51.58      3.63 o 
  11   7   0       24.57       17.28      8.12 o 
   0   8   0      692.54      613.52     11.74 o 
   1   8   0      786.61      669.12      9.09 o 
   2   8   0      397.09      364.60      6.66 o 
   3   8   0     1207.11     1062.89     22.22 o 
   4   8   0      315.08      363.41      7.83 o 
   5   8   0      621.39      585.60     19.94 o 
   6   8   0      412.98      413.08     11.23 o 
   7   8   0      498.52      481.09     13.85 o 
   8   8   0        0.28        1.01      1.42 o 
   9   8   0       26.95       24.89      3.02 o 
  10   8   0        4.86        2.54      1.70 o 
   1   9   0       79.76       90.65      2.53 o 
   2   9   0        2.06        3.45      0.41 o 
   3   9   0      580.51      596.83     19.22 o 
   4   9   0       22.31       22.81      4.47 o 
   5   9   0     1687.33     1746.26     27.58 o 
   6   9   0      120.65      138.66      6.67 o 
   7   9   0      136.35      130.80      6.83 o 
   8   9   0       38.84       32.98      6.40 o 
   9   9   0        1.75        1.09      1.30 o 
  10   9   0       28.97       18.22      8.86 o 
   0  10   0       32.01       39.43      1.86 o 
   1  10   0       69.33       73.26      2.25 o 
   2  10   0      342.76      348.85      7.22 o 
   3  10   0       46.07       45.96      1.61 o 
   4  10   0      151.74      139.20      4.91 o 
   5  10   0      164.26      175.77      9.20 o 
   6  10   0     1680.59     1643.04     53.71 o 
   7  10   0       95.64      101.04      6.08 o 
   8  10   0       59.98       57.83      4.31 o 
   9  10   0        0.45        2.15      1.50 o 
  10  10   0       55.85       57.41      4.12 o 
   1  11   0      276.91      278.16      4.73 o 
   2  11   0       16.51       12.63      0.78 o 
   3  11   0       23.19       23.01      0.66 o 
   4  11   0      317.78      320.11     11.19 o 
   5  11   0     3312.78     3274.10     78.76 o 
   6  11   0      623.62      640.47     22.21 o 
   7  11   0       17.02       12.04      3.35 o 
   8  11   0       58.19       53.03      3.13 o 
   9  11   0        1.29        0.73      1.47 o 
   0  12   0      128.00      135.34      4.69 o 
   1  12   0      683.17      690.13     13.23 o 
   2  12   0      447.60      454.65     15.04 o 
   3  12   0        2.06        1.42      0.36 o 
   4  12   0      402.62      422.48     12.55 o 
   5  12   0      785.72      794.74     21.59 o 
   6  12   0        0.59        1.86      3.40 o 
   7  12   0        9.82        8.15      3.26 o 
   8  12   0        0.05       -0.28      2.00 o 
   9  12   0        2.95        2.17      1.32 o 
   1  13   0        5.99        5.88      0.94 o 
   2  13   0       25.34       24.95      1.43 o 
   3  13   0      584.59      621.20     17.29 o 
   4  13   0      206.24      205.10      6.27 o 
   5  13   0      228.09      232.66      7.29 o 
   6  13   0      375.90      373.79     12.61 o 
   7  13   0      300.90      281.42     13.27 o 
   8  13   0      567.01      546.17     22.65 o 
   0  14   0      146.35      158.29      7.01 o 
   1  14   0       72.07       77.21      3.32 o 
   2  14   0        3.68        4.13      1.69 o 
   3  14   0      625.68      686.42     19.12 o 
   4  14   0       71.08       76.10      4.24 o 
   5  14   0        3.11        2.86      1.09 o 
   6  14   0       48.46       48.23      4.49 o 
   7  14   0      121.39       88.00      5.73 o 
   8  14   0      220.53      177.65     11.43 o 
   1  15   0       77.01       81.42      3.56 o 
   2  15   0       20.74       18.52      2.01 o 
   3  15   0      284.75      298.10      9.86 o 
   4  15   0       26.36       25.78      3.09 o 
   5  15   0        1.78        2.77      1.28 o 
   6  15   0       38.08       30.91      2.32 o 
   7  15   0      338.46      299.51     12.58 o 
   0  16   0      298.93      302.24     20.77 o 
   1  16   0       44.24       46.59      2.55 o 
   2  16   0        2.31        2.29      1.64 o 
   3  16   0        2.88        1.45      1.45 o 
   4  16   0      106.42      100.54      4.39 o 
   5  16   0       31.62       31.99      2.05 o 
   6  16   0        7.15        4.32      1.67 o 
   1  17   0      414.35      433.87     29.86 o 
   2  17   0       12.79       10.91      2.77 o 
   3  17   0        0.23        1.21      0.67 o 
   4  17   0        2.98        1.68      1.21 o 
   5  17   0      106.48      103.70      6.82 o 
   0  18   0       56.08       55.35     13.23 o 
   1  18   0      390.53      406.62     18.13 o 
   2  18   0       16.89       14.40      4.54 o 
   3  18   0       84.71       78.08      6.98 o 
   4  18   0        9.74        6.27      3.03 o 
   1  19   0       15.17       10.85      3.64 o 
   2  19   0       55.80       54.59      5.59 o 
 -12   1   1        1.04        0.49      1.13 o 
 -11   1   1       91.37      102.02      4.11 o 
 -10   1   1      789.05      908.76     21.26 o 
  -9   1   1        0.00        0.56      0.74 o 
  -8   1   1       10.75       11.06      2.52 o 
  -7   1   1       78.90       87.52      3.85 o 
  -6   1   1       12.78       13.05      1.66 o 
  -5   1   1       27.41       34.20      1.06 o 
  -4   1   1     3169.72     3221.72     33.93 o 
  -3   1   1     1129.01     1034.24      7.86 o 
  -2   1   1      413.81      369.92      3.54 o 
  -1   1   1       57.61       52.33      1.07 o 
   1   1   1        3.67        1.20      0.44 o 
   2   1   1     1894.82     1827.31     16.85 o 
   3   1   1      409.98      376.28      6.89 o 
   4   1   1       48.82       44.40      1.70 o 
   5   1   1       36.40       39.41      2.01 o 
   6   1   1     1113.51     1208.51     33.43 o 
   7   1   1      133.83      155.82      5.65 o 
   8   1   1      143.31      149.12      6.96 o 
   9   1   1       46.34       48.67      3.93 o 
  10   1   1       36.35       35.50      3.62 o 
  11   1   1       42.84       39.25      3.37 o 
 -12   2   1      870.34      913.44     20.44 o 
 -11   2   1      440.71      463.40     17.99 o 
 -10   2   1      280.65      308.93      9.28 o 
  -9   2   1       71.46       78.53      3.57 o 
  -8   2   1      635.67      691.41     15.37 o 
  -7   2   1      339.75      381.90      7.15 o 
  -6   2   1       45.79       46.91      1.84 o 
  -5   2   1      264.36      286.26      2.44 o 
  -4   2   1     1637.90     1545.79     17.66 o 
  -3   2   1     1679.09     1466.57     12.68 o 
  -1   2   1      239.62      222.76      2.51 o 
   1   2   1     2144.89     2259.56     45.47 o 
   2   2   1      344.35      309.53      3.98 o 
   3   2   1       73.50       71.92      1.75 o 
   4   2   1      546.75      584.17     13.48 o 
   5   2   1      125.09      115.41      5.09 o 
   6   2   1      422.97      440.02     14.42 o 
   7   2   1        2.08        1.84      1.75 o 
   8   2   1       30.17       34.98      4.10 o 
   9   2   1       11.06        8.79      2.31 o 
  10   2   1       91.39       90.18      7.68 o 
  11   2   1        2.39        3.06      2.25 o 
 -12   3   1      414.63      426.64     15.11 o 
 -11   3   1      353.27      352.96     10.78 o 
 -10   3   1       44.31       47.92      2.81 o 
  -9   3   1      222.14      226.94      8.14 o 
  -8   3   1       64.65       67.03      2.86 o 
  -7   3   1      275.61      285.55      5.85 o 
  -6   3   1      354.81      378.00      5.47 o 
  -5   3   1      284.23      292.36      4.35 o 
  -4   3   1     1103.88      999.89     10.60 o 
  -3   3   1       11.26       11.38      0.42 o 
  -1   3   1     4121.24     4512.51     88.44 o 
   0   3   1       86.64       76.07      0.82 o 
   1   3   1     1706.01     1626.70     16.22 o 
   2   3   1     4848.97     5238.67     72.70 o 
   3   3   1     1808.63     1650.18     10.23 o 
   4   3   1     3167.47     3344.52     45.27 o 
   5   3   1      247.37      232.09      4.23 o 
   6   3   1       17.26       18.82      1.48 o 
   7   3   1        0.13        0.56      1.92 o 
   8   3   1      142.86      149.28     13.94 o 
   9   3   1       91.44       96.42      5.45 o 
  10   3   1      119.14      106.87      7.39 o 
  11   3   1        1.43        0.39      2.09 o 
 -12   4   1      104.50       96.80      3.88 o 
 -11   4   1       66.13       67.19      3.84 o 
 -10   4   1       80.98       84.26      3.15 o 
  -9   4   1      531.68      574.94     13.91 o 
  -8   4   1      961.48      983.16     36.94 o 
  -7   4   1       92.87       91.35      3.32 o 
  -6   4   1      519.42      494.84      9.02 o 
  -5   4   1      151.30      169.28      4.53 o 
  -4   4   1       18.14       22.17      0.61 o 
  -3   4   1      921.52      883.11     13.96 o 
  -2   4   1      225.61      201.24      4.01 o 
  -1   4   1       59.13       76.67      1.29 o 
   0   4   1       23.53       24.35      0.53 o 
   1   4   1     3279.59     3547.51     31.24 o 
   2   4   1     3314.86     3400.42     44.30 o 
   3   4   1     1744.39     1623.58     16.03 o 
   4   4   1     1671.51     1750.01     55.24 o 
   5   4   1      654.63      640.87     22.06 o 
   6   4   1      888.78      847.83     30.73 o 
   7   4   1        2.12        5.66      2.85 o 
   8   4   1      102.92      117.16      6.30 o 
   9   4   1       56.78       53.76      4.31 o 
  10   4   1       25.30       22.91      7.56 o 
  11   4   1       60.37       61.92      5.25 o 
 -11   5   1        3.30        3.27      1.32 o 
 -10   5   1      169.62      172.47      4.70 o 
  -9   5   1      404.81      445.90     10.77 o 
  -8   5   1      461.74      482.10     13.58 o 
  -7   5   1      153.13      152.45      3.61 o 
  -6   5   1       17.76       14.61      2.51 o 
  -5   5   1        8.68       12.18      0.91 o 
  -4   5   1     1720.69     1734.23     28.12 o 
  -3   5   1      249.38      269.99      5.32 o 
  -2   5   1      929.77      869.40     11.67 o 
  -1   5   1      235.00      189.59      2.81 o 
   0   5   1      192.67      195.20      4.12 o 
   1   5   1     1849.96     1820.64     27.02 o 
   2   5   1     3801.08     4191.76     56.96 o 
   3   5   1       26.31       15.78      3.32 o 
   4   5   1      235.29      242.73      7.98 o 
   5   5   1        5.68        8.56      1.77 o 
   6   5   1      130.15      123.49      3.32 o 
   7   5   1       84.54       84.82      3.94 o 
   8   5   1      104.67      100.82      4.23 o 
   9   5   1       79.05       76.55      4.23 o 
  10   5   1        1.68        2.54      2.17 o 
  11   5   1        1.47        2.32      2.78 o 
 -11   6   1       11.11        8.64      2.25 o 
 -10   6   1      170.72      176.54      4.87 o 
  -9   6   1      170.18      157.73      4.54 o 
  -8   6   1       98.26      109.75      4.10 o 
  -7   6   1      199.42      196.10      4.19 o 
  -6   6   1       50.67       51.43      1.87 o 
  -5   6   1      274.75      271.62      5.23 o 
  -4   6   1     3610.14     3713.59     49.15 o 
  -3   6   1     1473.36     1362.70     13.37 o 
  -2   6   1     1146.46     1031.91     13.33 o 
  -1   6   1      109.56      104.10      1.60 o 
   0   6   1      645.86      544.59      6.60 o 
   1   6   1     4248.04     4537.70     30.58 o 
   2   6   1     1797.43     1837.66     43.61 o 
   3   6   1      191.88      189.85      8.78 o 
   4   6   1      157.75      157.76      6.00 o 
   5   6   1        1.75        2.67      1.06 o 
   6   6   1      250.15      270.82      7.19 o 
   7   6   1      179.58      191.57      6.84 o 
   8   6   1       44.24       46.19      4.25 o 
   9   6   1        4.33        2.96      1.96 o 
  10   6   1       67.35       73.28      5.72 o 
 -11   7   1       18.12       13.86      3.93 o 
 -10   7   1      101.51       98.61      4.24 o 
  -9   7   1       15.85       16.08      1.37 o 
  -8   7   1     1020.37     1006.86     24.68 o 
  -7   7   1      902.62      881.04     21.72 o 
  -6   7   1       42.30       45.06      1.59 o 
  -5   7   1       11.75       10.49      1.07 o 
  -4   7   1      329.89      370.94      6.16 o 
  -3   7   1        0.27        1.28      0.72 o 
  -2   7   1        0.71        1.24      0.44 o 
  -1   7   1       24.10       28.83      0.47 o 
   0   7   1       66.22       60.05      0.62 o 
   1   7   1      183.40      173.14      1.69 o 
   2   7   1     4187.43     4585.41    128.74 o 
   3   7   1      162.74      158.29      8.12 o 
   4   7   1      249.23      252.68      7.84 o 
   5   7   1       55.91       48.02      5.62 o 
   6   7   1       30.30       28.24      2.52 o 
   7   7   1       24.25       26.31      2.20 o 
   8   7   1        0.01        0.87      1.69 o 
   9   7   1        1.31        1.06      2.10 o 
  10   7   1       53.83       45.42      3.09 o 
 -11   8   1       51.27       49.13      3.05 o 
 -10   8   1       34.62       31.40      2.24 o 
  -9   8   1        0.00        0.47      1.09 o 
  -8   8   1      403.37      414.72     10.19 o 
  -7   8   1      920.49      943.07     22.88 o 
  -6   8   1        3.17        5.36      1.15 o 
  -5   8   1        0.91        1.54      0.84 o 
  -4   8   1      272.57      300.15      6.20 o 
  -3   8   1      346.81      378.82     12.39 o 
  -2   8   1       69.95       58.51      1.61 o 
  -1   8   1      122.44      119.64      2.75 o 
   0   8   1        5.26        4.42      0.65 o 
   1   8   1       22.20       25.40      0.83 o 
   2   8   1      634.35      632.42     17.43 o 
   3   8   1      675.22      802.05     22.14 o 
   4   8   1     1094.94     1119.43     49.81 o 
   5   8   1       32.51       38.16      2.81 o 
   6   8   1        4.41        1.60      1.48 o 
   7   8   1       34.80       27.96      3.22 o 
   8   8   1       19.29       25.83      4.90 o 
   9   8   1       58.75       57.32      3.78 o 
  10   8   1      133.34      124.23      6.72 o 
 -10   9   1      213.73      210.75     11.71 o 
  -9   9   1       33.03       35.03      2.46 o 
  -8   9   1      277.51      290.55      8.99 o 
  -7   9   1     1412.17     1400.04     50.95 o 
  -6   9   1      458.59      494.89     14.04 o 
  -5   9   1      126.24      123.43      3.47 o 
  -4   9   1       18.73       16.10      1.33 o 
  -3   9   1      856.43      767.22     17.94 o 
  -2   9   1      399.00      389.85      6.64 o 
  -1   9   1       37.56       35.44      0.98 o 
   0   9   1       66.64       73.90      2.04 o 
   1   9   1      169.30      175.48      5.19 o 
   2   9   1       22.64       22.14      1.19 o 
   3   9   1     1111.78     1059.56     20.92 o 
   4   9   1       85.06       89.58      5.23 o 
   5   9   1      583.14      604.91     19.51 o 
   6   9   1        0.44        1.50      1.27 o 
   7   9   1       28.96       38.21      4.09 o 
   8   9   1       57.92       64.12      4.47 o 
   9   9   1        0.71        0.97      1.91 o 
  10   9   1       39.48       42.85      4.13 o 
 -10  10   1       47.76       45.01      3.93 o 
  -9  10   1        4.17        5.49      1.90 o 
  -8  10   1       55.59       55.26      3.23 o 
  -7  10   1       62.20       64.15      2.59 o 
  -6  10   1       80.75       76.90      4.35 o 
  -5  10   1      377.86      377.30      8.59 o 
  -4  10   1      682.13      669.98     21.42 o 
  -3  10   1     1259.82     1259.05     28.16 o 
  -2  10   1       84.90       94.01      3.07 o 
  -1  10   1        0.90        0.16      0.33 o 
   0  10   1      615.19      613.09     14.66 o 
   1  10   1      607.97      587.82     10.32 o 
   2  10   1      112.57      108.36      2.94 o 
   3  10   1     1492.91     1381.82     16.12 o 
   4  10   1       47.41       49.74      1.90 o 
   5  10   1      146.94      141.72      6.57 o 
   6  10   1      134.53      136.82      9.54 o 
   7  10   1       10.95       12.08      4.41 o 
   8  10   1       42.28       54.58      5.33 o 
   9  10   1       16.78       15.00      5.51 o 
 -10  11   1       35.48       30.90      7.19 o 
  -9  11   1        4.40        6.16      2.04 o 
  -8  11   1      129.02      125.56      5.49 o 
  -7  11   1      273.93      271.04      8.34 o 
  -6  11   1      143.39      139.95      4.80 o 
  -5  11   1      857.61      854.48     23.21 o 
  -4  11   1      284.42      282.84      6.70 o 
  -3  11   1       84.75       95.23      4.05 o 
  -2  11   1        2.71        4.39      1.17 o 
  -1  11   1       39.33       38.14      1.32 o 
   0  11   1      639.88      605.20     16.44 o 
   1  11   1        1.31        0.37      0.38 o 
   2  11   1        3.07        3.03      1.11 o 
   3  11   1       34.15       35.43      1.51 o 
   4  11   1      149.73      149.47      5.89 o 
   5  11   1     1003.32     1032.42     35.27 o 
   6  11   1      283.35      284.76     15.28 o 
   7  11   1       18.55       16.26      5.79 o 
   8  11   1       13.87       10.71      3.77 o 
   9  11   1        7.72        7.55      2.76 o 
  -9  12   1        3.37        5.42      2.43 o 
  -8  12   1       32.51       31.43      2.78 o 
  -7  12   1       99.43       93.27      4.60 o 
  -6  12   1      487.05      515.08     14.74 o 
  -5  12   1      657.56      701.93     19.48 o 
  -4  12   1        0.00        0.63      0.57 o 
  -3  12   1       49.56       49.92      1.24 o 
  -2  12   1       43.42       39.88      1.36 o 
  -1  12   1        3.10        3.49      0.72 o 
   0  12   1       27.24       31.00      2.13 o 
   1  12   1       40.81       47.82      1.04 o 
   2  12   1      303.17      301.17      6.81 o 
   3  12   1      276.58      277.13      9.49 o 
   4  12   1      231.33      220.82      7.77 o 
   5  12   1      230.19      230.37      6.99 o 
   6  12   1       10.33       10.47      3.13 o 
   7  12   1       24.31       22.50      5.94 o 
   8  12   1       65.30       50.46      3.72 o 
  -9  13   1       44.87       55.86      4.08 o 
  -8  13   1      118.29      104.79      9.23 o 
  -7  13   1      144.47      130.28      5.93 o 
  -6  13   1       65.56       55.85      4.49 o 
  -5  13   1     1012.26     1057.07     28.58 o 
  -4  13   1        6.54        5.46      1.17 o 
  -3  13   1       63.27       63.18      2.33 o 
  -2  13   1      496.39      521.98     16.51 o 
  -1  13   1        0.18        0.49      0.67 o 
   0  13   1        7.63        8.24      1.02 o 
   1  13   1        1.13        1.44      0.53 o 
   2  13   1      112.91      112.84      3.74 o 
   3  13   1      217.00      210.51      7.02 o 
   4  13   1      132.81      131.64      4.63 o 
   5  13   1      926.29      939.10     29.12 o 
   6  13   1        0.29        1.78      0.78 o 
   7  13   1        8.67       10.21      3.45 o 
   8  13   1        8.81        8.07      5.73 o 
  -8  14   1       37.37       33.01      6.05 o 
  -7  14   1       34.37       31.02      2.92 o 
  -6  14   1      342.00      346.95      9.63 o 
  -5  14   1        4.45        5.85      1.18 o 
  -4  14   1        0.63        1.15      1.33 o 
  -3  14   1       32.42       32.49      1.54 o 
  -2  14   1       58.11       60.91      2.51 o 
  -1  14   1      792.53      828.04     20.07 o 
   0  14   1       67.79       65.32      3.07 o 
   1  14   1       19.36       18.37      1.96 o 
   2  14   1      115.28      119.03      5.17 o 
   3  14   1      146.87      152.08      5.86 o 
   4  14   1       14.82       12.85      3.65 o 
   5  14   1       55.84       46.45      2.97 o 
   6  14   1       65.90       69.09      2.59 o 
   7  14   1      142.42      130.62      6.37 o 
  -7  15   1      165.95      160.69      6.19 o 
  -6  15   1        9.87        7.96      2.34 o 
  -5  15   1        2.76        3.29      1.18 o 
  -4  15   1      267.71      268.41      9.31 o 
  -3  15   1      831.39      913.81     28.37 o 
  -2  15   1        3.51        3.75      1.27 o 
  -1  15   1      230.72      245.89      6.32 o 
   0  15   1      157.68      168.09      5.48 o 
   1  15   1      148.59      147.24      6.65 o 
   2  15   1        7.79        5.61      1.64 o 
   3  15   1      231.38      225.97      7.91 o 
   4  15   1       10.02        7.26      1.91 o 
   5  15   1       51.68       50.21      2.96 o 
   6  15   1      118.57      100.14      4.94 o 
   7  15   1       69.18       49.95      3.97 o 
  -6  16   1       89.95       89.69      5.14 o 
  -5  16   1       12.98       10.96      3.02 o 
  -4  16   1      261.22      275.95     12.20 o 
  -3  16   1     1278.32     1454.74     25.92 o 
  -2  16   1        3.10        3.22      1.67 o 
  -1  16   1        0.29        1.07      0.91 o 
   0  16   1      206.20      203.94      7.12 o 
   1  16   1      659.29      687.91     21.64 o 
   2  16   1      256.30      265.77      7.47 o 
   3  16   1       34.03       34.55      2.16 o 
   4  16   1        0.23        0.82      1.06 o 
   5  16   1        6.09        4.84      1.68 o 
   6  16   1        6.54        4.68      1.69 o 
  -5  17   1      112.71      114.65      7.64 o 
  -4  17   1        5.23        4.71      1.95 o 
  -3  17   1       27.94       19.69      5.52 o 
  -2  17   1       46.31       39.54      7.64 o 
  -1  17   1       45.53       45.03      3.43 o 
   0  17   1       57.86       58.86      2.27 o 
   1  17   1       46.20       44.31      1.82 o 
   2  17   1        9.33        9.69      2.60 o 
   3  17   1       16.13       12.46      3.16 o 
   4  17   1       27.15       28.02      2.22 o 
   5  17   1        0.13        0.62      1.40 o 
  -4  18   1       34.21       28.40      5.12 o 
  -3  18   1      420.75      436.49     19.00 o 
  -2  18   1      273.23      294.84     12.89 o 
  -1  18   1       62.63       69.30      4.80 o 
   0  18   1       15.45       14.49      4.52 o 
   1  18   1       81.26       89.31      3.90 o 
   2  18   1        2.46        2.61      1.47 o 
   3  18   1       10.62        9.73      5.22 o 
  -2  19   1      538.89      592.36     15.79 o 
  -1  19   1      136.41      144.39      5.47 o 
   0  19   1        5.84        3.68      2.22 o 
   1  19   1        2.60        1.42      2.08 o 
 -12   0   2        0.66        0.44      1.96 o 
 -11   0   2        0.05       -0.03      1.58 o 
 -10   0   2      291.45      325.62     12.39 o 
  -9   0   2       69.55       72.14      6.76 o 
  -8   0   2        2.42        2.20      1.88 o 
  -7   0   2       34.55       27.68      1.91 o 
  -6   0   2      807.56      832.78     56.93 o 
  -5   0   2       84.39       85.76      1.66 o 
  -4   0   2     5044.34     5409.89     45.90 o 
  -3   0   2      787.55      723.64     13.56 o 
  -2   0   2     1507.93     1429.90     12.82 o 
   0   0   2     2061.11     1812.86     16.24 o 
   1   0   2       38.19       37.94      1.20 o 
   2   0   2      352.41      312.50     27.45 o 
   3   0   2      309.45      349.05      7.12 o 
   4   0   2      597.53      688.11     18.61 o 
   5   0   2        0.13        3.18      2.20 o 
   6   0   2     1243.16     1195.81     43.10 o 
   7   0   2      134.53      139.53      8.80 o 
   8   0   2      502.06      520.65     27.62 o 
   9   0   2      938.37     1008.82     55.34 o 
  10   0   2      267.30      283.36     26.77 o 
 -12   1   2       36.03       35.43      2.21 o 
 -11   1   2        0.00        0.53      0.93 o 
 -10   1   2       13.67       17.89      2.16 o 
  -9   1   2       35.39       34.86      2.01 o 
  -8   1   2       27.05       29.40      1.57 o 
  -7   1   2       12.18       20.26      2.11 o 
  -6   1   2     2253.05     2249.42     34.84 o 
  -5   1   2       86.69      111.99      2.02 o 
  -4   1   2      427.78      419.05      3.82 o 
  -3   1   2        4.95       11.75      0.49 o 
  -2   1   2      312.03      257.70      3.26 o 
  -1   1   2      895.13      812.45     11.90 o 
   0   1   2     2100.22     1975.33     16.04 o 
   1   1   2      740.16      628.03      6.54 o 
   2   1   2      834.44      722.61     15.51 o 
   3   1   2      720.05      720.34     20.21 o 
   4   1   2      317.81      377.56      6.20 o 
   5   1   2       47.08       60.54      3.45 o 
   6   1   2      621.25      682.17     22.07 o 
   7   1   2       65.98       67.66      4.55 o 
   8   1   2      107.86      103.94      4.43 o 
   9   1   2       19.56       16.27      4.82 o 
  10   1   2       14.16       12.71      4.52 o 
 -12   2   2       53.46       51.71      2.02 o 
 -11   2   2      181.98      187.47      7.25 o 
 -10   2   2       19.81       16.34      3.65 o 
  -9   2   2       61.03       57.47      2.43 o 
  -8   2   2        7.79        6.58      1.35 o 
  -7   2   2      282.20      308.24      8.07 o 
  -6   2   2      684.65      673.50     15.61 o 
  -5   2   2     1679.50     1685.84     10.44 o 
  -4   2   2       25.33       37.34      0.74 o 
  -3   2   2      273.92      271.68      4.25 o 
  -2   2   2      819.70      713.38      6.25 o 
   0   2   2       65.86       65.77      1.03 o 
   1   2   2      210.02      212.24      4.05 o 
   2   2   2        7.21        9.87      0.52 o 
   3   2   2       74.16       91.15      2.84 o 
   4   2   2      550.32      613.06     22.80 o 
   5   2   2       23.92       24.55      1.97 o 
   6   2   2      210.11      231.87      7.09 o 
   7   2   2        8.42        7.17      3.05 o 
   8   2   2       76.23       87.14      5.44 o 
   9   2   2       35.48       36.26      3.05 o 
  10   2   2        5.63        6.49      2.28 o 
 -12   3   2        0.35        1.76      0.95 o 
 -11   3   2       26.35       19.35      2.59 o 
 -10   3   2       18.52       15.92      3.00 o 
  -9   3   2       39.88       36.36      2.14 o 
  -8   3   2       42.85       43.01      2.03 o 
  -7   3   2       36.99       27.95      1.51 o 
  -6   3   2     1716.47     1644.20     37.48 o 
  -5   3   2       48.26       67.20      2.05 o 
  -4   3   2      623.31      591.85      8.11 o 
  -3   3   2      364.39      355.26      4.58 o 
  -2   3   2     6674.76     8082.22    109.14 o 
  -1   3   2      638.79      610.88      5.47 o 
   0   3   2      638.60      583.09      7.81 o 
   1   3   2      455.80      421.60      6.30 o 
   2   3   2      227.93      242.00      3.53 o 
   3   3   2       98.44      113.49      3.68 o 
   4   3   2      104.37      131.90      5.07 o 
   5   3   2     1656.93     1721.06     67.32 o 
   6   3   2       93.90       92.49      4.98 o 
   7   3   2      211.35      207.34      8.94 o 
   8   3   2       38.70       37.10      3.37 o 
   9   3   2      143.08      147.67      7.84 o 
  10   3   2      226.29      222.91     15.52 o 
 -12   4   2        9.61        8.01      1.81 o 
 -11   4   2       16.99       16.72      3.50 o 
 -10   4   2       13.40       13.83      2.65 o 
  -9   4   2      136.38      140.55      4.67 o 
  -8   4   2       10.46       13.42      2.38 o 
  -7   4   2       57.52       58.09      2.35 o 
  -6   4   2       65.78       53.83      2.31 o 
  -5   4   2      358.28      357.49      4.38 o 
  -4   4   2      825.89      785.74     10.39 o 
  -3   4   2     4416.02     4806.96     25.08 o 
  -2   4   2      128.96      118.95      1.84 o 
  -1   4   2      263.17      234.68      6.51 o 
   0   4   2     1131.95     1010.74      7.28 o 
   1   4   2        0.20        0.51      0.35 o 
   2   4   2       49.07       72.90      1.29 o 
   3   4   2       26.12       24.70      1.32 o 
   4   4   2      342.47      345.06     10.47 o 
   5   4   2       13.88       14.14      2.15 o 
   6   4   2       47.67       37.68      1.23 o 
   7   4   2        0.89        1.81      1.72 o 
   8   4   2       42.98       47.87      4.25 o 
   9   4   2      211.18      232.13      9.06 o 
  10   4   2       81.47       85.79      6.31 o 
 -12   5   2       24.84       23.38      2.62 o 
 -11   5   2       35.71       34.01      1.90 o 
 -10   5   2      189.54      178.82      5.80 o 
  -9   5   2        7.66        7.23      1.58 o 
  -8   5   2      525.98      547.76     15.56 o 
  -7   5   2       12.03       13.26      1.93 o 
  -6   5   2      775.68      764.21     27.59 o 
  -5   5   2      477.33      452.96      5.35 o 
  -4   5   2       26.45       21.99      1.59 o 
  -3   5   2     2418.17     2431.49     21.93 o 
  -2   5   2       40.75       49.15      0.76 o 
  -1   5   2       63.61       73.64      0.91 o 
   0   5   2      194.25      195.55      2.48 o 
   1   5   2      215.50      216.08      2.76 o 
   2   5   2     3867.14     4395.12     43.88 o 
   3   5   2      144.89      140.83      5.26 o 
   4   5   2      118.66      125.18      3.35 o 
   5   5   2       24.45       22.70      2.16 o 
   6   5   2        6.20        2.89      1.05 o 
   7   5   2      513.09      552.02     21.08 o 
   8   5   2       32.11       29.29      3.45 o 
   9   5   2        6.67        6.52      2.56 o 
  10   5   2       67.57       57.82      5.05 o 
 -11   6   2        4.81        4.38      1.62 o 
 -10   6   2       26.73       22.65      1.84 o 
  -9   6   2      154.62      163.70      5.37 o 
  -8   6   2      185.33      177.79      5.88 o 
  -7   6   2      126.79      130.48      3.57 o 
  -6   6   2       19.08       19.04      1.20 o 
  -5   6   2      478.65      517.26     13.31 o 
  -4   6   2       10.04       11.41      0.91 o 
  -3   6   2      373.00      401.79      7.88 o 
  -2   6   2     1949.67     1826.25     20.91 o 
  -1   6   2      116.50      128.24      1.31 o 
   0   6   2      423.21      414.48      5.93 o 
   1   6   2        0.98        2.20      0.61 o 
   2   6   2     1772.90     1949.90     24.94 o 
   3   6   2        1.12        3.79      0.67 o 
   4   6   2      298.34      305.05     14.18 o 
   5   6   2      185.65      187.99      4.49 o 
   6   6   2        0.14        0.42      0.63 o 
   7   6   2      504.41      540.70     23.10 o 
   8   6   2        8.41       13.59      3.66 o 
   9   6   2        1.71        2.73      2.44 o 
  10   6   2        0.07        0.17      1.93 o 
 -11   7   2       98.02      110.24      6.23 o 
 -10   7   2       30.54       30.12      2.19 o 
  -9   7   2      548.35      565.13     13.76 o 
  -8   7   2     1421.70     1327.25     31.60 o 
  -7   7   2       63.75       64.70      2.25 o 
  -6   7   2       73.80       72.89      2.30 o 
  -5   7   2       27.10       30.96      1.39 o 
  -4   7   2        6.75       11.43      0.93 o 
  -3   7   2        2.51        1.48      0.63 o 
  -2   7   2      252.31      242.90      3.20 o 
  -1   7   2      761.14      666.21     11.34 o 
   0   7   2     1432.55     1295.10     15.77 o 
   1   7   2      288.72      296.33      4.77 o 
   2   7   2      745.23      693.33      9.21 o 
   3   7   2      189.94      215.38      6.85 o 
   4   7   2      346.35      348.98     10.58 o 
   5   7   2      706.83      684.50     30.10 o 
   6   7   2      482.95      508.35     15.45 o 
   7   7   2       50.16       54.34      3.20 o 
   8   7   2      244.13      230.57     10.36 o 
   9   7   2       64.14       66.90      6.71 o 
  10   7   2        1.07        2.78      2.86 o 
 -11   8   2      215.90      221.30      9.62 o 
 -10   8   2       56.50       51.38      2.75 o 
  -9   8   2        2.62        1.48      0.85 o 
  -8   8   2       54.29       51.44      2.11 o 
  -7   8   2        3.28        2.10      1.15 o 
  -6   8   2       23.63       27.01      1.45 o 
  -5   8   2      990.85      989.80     21.47 o 
  -4   8   2      166.85      192.78      3.75 o 
  -3   8   2        2.30        4.07      1.19 o 
  -2   8   2      206.63      220.60      2.92 o 
  -1   8   2      693.39      683.90      9.06 o 
   0   8   2     2206.54     2166.67     41.25 o 
   1   8   2      214.58      216.86      3.77 o 
   2   8   2      657.10      644.80     15.19 o 
   3   8   2        0.64        0.80      0.97 o 
   4   8   2      966.56      933.93     24.55 o 
   5   8   2      496.61      529.44     21.05 o 
   6   8   2      199.63      193.28      5.66 o 
   7   8   2        0.00        0.46      1.98 o 
   8   8   2        0.50        1.21      1.43 o 
   9   8   2      123.81      120.34      6.77 o 
 -11   9   2       21.46       22.68      6.18 o 
 -10   9   2      262.44      239.65     13.19 o 
  -9   9   2       84.85       78.74      3.08 o 
  -8   9   2      268.60      267.88      7.04 o 
  -7   9   2      819.22      842.22     24.41 o 
  -6   9   2       97.33      104.63      2.42 o 
  -5   9   2       17.77       22.85      0.87 o 
  -4   9   2        0.82        0.50      0.44 o 
  -3   9   2       57.84       67.29      2.04 o 
  -2   9   2      115.93      112.49      2.62 o 
  -1   9   2     1647.89     1614.92     27.94 o 
   0   9   2      595.36      633.88     10.06 o 
   1   9   2        3.49        4.37      0.43 o 
   2   9   2       19.08       18.18      1.14 o 
   3   9   2       18.67       21.16      2.25 o 
   4   9   2        0.69        1.72      1.42 o 
   5   9   2       87.78       86.98      6.91 o 
   6   9   2        2.16        0.19      1.20 o 
   7   9   2        1.46        1.11      1.19 o 
   8   9   2        4.71        3.22      3.05 o 
   9   9   2       69.96       69.39      4.64 o 
 -10  10   2      503.80      488.30     17.55 o 
  -9  10   2       15.38       14.44      4.12 o 
  -8  10   2        6.20        3.37      1.14 o 
  -7  10   2      522.42      546.39     13.13 o 
  -6  10   2      366.78      368.19      9.07 o 
  -5  10   2        1.89        1.52      0.62 o 
  -4  10   2       12.52       10.87      0.89 o 
  -3  10   2       47.04       40.85      1.31 o 
  -2  10   2      302.77      299.54      4.57 o 
  -1  10   2        6.60       11.42      0.69 o 
   0  10   2      538.83      568.77      8.30 o 
   1  10   2      317.21      321.00      7.96 o 
   2  10   2      440.95      422.29      8.23 o 
   3  10   2      519.30      515.12     11.49 o 
   4  10   2      273.63      272.84      9.27 o 
   5  10   2       31.55       25.49      2.43 o 
   6  10   2      154.48      125.23      6.59 o 
   7  10   2       37.42       36.08      3.51 o 
   8  10   2        5.42        4.84      2.83 o 
   9  10   2       35.09       29.97      3.74 o 
 -10  11   2       74.97       72.95      4.59 o 
  -9  11   2        5.33        6.67      2.03 o 
  -8  11   2       27.87       24.10      4.06 o 
  -7  11   2      151.18      148.09      2.88 o 
  -6  11   2       17.20       18.12      1.74 o 
  -5  11   2       93.75       98.70      3.35 o 
  -4  11   2      125.07      126.96      4.00 o 
  -3  11   2      129.08      128.44      3.29 o 
  -2  11   2        1.83        3.71      0.65 o 
  -1  11   2      557.00      542.33      9.84 o 
   0  11   2      343.55      353.58      7.62 o 
   1  11   2       71.62       74.34      1.81 o 
   2  11   2      609.83      605.64     28.73 o 
   3  11   2      372.29      396.25     11.31 o 
   4  11   2       41.99       32.83      1.81 o 
   5  11   2      175.14      198.04      7.50 o 
   6  11   2      166.95      191.17      8.67 o 
   7  11   2       38.65       38.52      3.06 o 
   8  11   2       13.46       12.61      5.49 o 
  -9  12   2        7.06        8.72      3.42 o 
  -8  12   2       52.03       49.33      3.44 o 
  -7  12   2       91.20       89.16      4.28 o 
  -6  12   2        2.56        2.30      0.90 o 
  -5  12   2        0.14        0.99      0.57 o 
  -4  12   2       11.10        9.71      2.05 o 
  -3  12   2       29.79       32.30      1.46 o 
  -2  12   2      523.25      525.86     17.63 o 
  -1  12   2       78.93       78.85      2.71 o 
   0  12   2       17.93       17.77      1.25 o 
   1  12   2      241.06      261.51      7.73 o 
   2  12   2       67.07       66.20      3.88 o 
   3  12   2       68.52       63.78      3.27 o 
   4  12   2       68.32       63.37      3.87 o 
   5  12   2      184.75      164.55      6.18 o 
   6  12   2       40.83       41.19      3.07 o 
   7  12   2       48.51       41.42      2.29 o 
   8  12   2       19.63       17.70      6.92 o 
  -9  13   2      103.26       96.88      5.36 o 
  -8  13   2        0.35        0.70      1.28 o 
  -7  13   2       10.60        8.73      2.99 o 
  -6  13   2      114.52       99.80      3.96 o 
  -5  13   2      183.44      191.91      4.57 o 
  -4  13   2      158.05      163.35      3.93 o 
  -3  13   2       40.82       36.11      1.68 o 
  -2  13   2      224.10      250.55      5.61 o 
  -1  13   2        9.21        9.06      1.94 o 
   0  13   2      141.29      128.95      5.97 o 
   1  13   2       13.95       14.77      3.17 o 
   2  13   2        9.18       10.15      2.41 o 
   3  13   2      331.52      341.56      9.96 o 
   4  13   2      272.48      264.37      8.19 o 
   5  13   2       27.42       30.38      2.91 o 
   6  13   2        0.00        0.99      1.32 o 
   7  13   2        2.86        1.05      1.00 o 
  -8  14   2        0.07        0.23      0.93 o 
  -7  14   2       96.38       90.43      5.45 o 
  -6  14   2       48.88       50.79      1.99 o 
  -5  14   2      340.15      356.76      9.97 o 
  -4  14   2      162.62      163.52      4.31 o 
  -3  14   2      105.76      103.15      2.22 o 
  -2  14   2      148.01      147.90      7.40 o 
  -1  14   2       66.94       60.59      3.76 o 
   0  14   2      319.76      333.77      9.74 o 
   1  14   2        1.64        1.24      0.94 o 
   2  14   2       51.25       51.68      3.29 o 
   3  14   2        3.48        4.14      1.56 o 
   4  14   2        6.80        9.06      2.59 o 
   5  14   2      138.97      133.60      5.86 o 
   6  14   2      100.73       95.77      5.53 o 
   7  14   2       61.76       71.81      3.75 o 
  -7  15   2       20.48       10.63      3.28 o 
  -6  15   2        5.35        7.78      2.12 o 
  -5  15   2        4.61        3.86      1.84 o 
  -4  15   2       77.92       71.21      3.82 o 
  -3  15   2      101.14       94.84      3.76 o 
  -2  15   2       20.35       20.74      2.07 o 
  -1  15   2        0.06       -0.23      1.16 o 
   0  15   2      263.38      273.40      8.31 o 
   1  15   2      379.74      376.53     12.72 o 
   2  15   2      168.42      158.54      6.39 o 
   3  15   2      116.46      118.94      4.00 o 
   4  15   2        6.76        8.79      3.25 o 
   5  15   2       69.94       70.76      3.51 o 
   6  15   2        8.50        6.00      2.78 o 
  -7  16   2       61.72       54.65     17.76 o 
  -6  16   2        3.02        5.94      4.09 o 
  -5  16   2       52.78       56.76      7.43 o 
  -4  16   2       65.55       73.48      3.89 o 
  -3  16   2       42.90       42.70      3.60 o 
  -2  16   2        0.86        1.38      0.95 o 
  -1  16   2        0.01        0.36      0.98 o 
   0  16   2       36.53       33.15      2.03 o 
   1  16   2       18.60       20.97      2.76 o 
   2  16   2      154.69      147.60      5.79 o 
   3  16   2      240.96      223.29     12.28 o 
   4  16   2       15.25       13.42      4.23 o 
   5  16   2       19.64       15.62      5.12 o 
  -5  17   2       40.11       31.97     16.28 o 
  -4  17   2      195.03      198.17     13.26 o 
  -3  17   2      442.15      450.90     29.38 o 
  -2  17   2      117.11      121.29      8.60 o 
  -1  17   2       39.11       37.01      2.65 o 
   0  17   2       19.94       17.21      2.08 o 
   1  17   2        3.74        2.01      1.20 o 
   2  17   2        3.47        2.16      1.63 o 
   3  17   2       72.93       66.21      3.68 o 
   4  17   2        1.72        3.11      1.71 o 
  -4  18   2        3.57        2.24      2.15 o 
  -3  18   2       35.13       25.39     15.43 o 
  -2  18   2      134.84      154.03     11.62 o 
  -1  18   2      169.50      179.88      7.59 o 
   0  18   2       92.38       94.71      4.27 o 
   1  18   2       41.48       40.08      2.00 o 
   2  18   2        1.25        0.95      1.24 o 
 -12   1   3      141.65      146.96      4.98 o 
 -11   1   3      130.24      135.22      6.43 o 
 -10   1   3       13.97       13.16      2.85 o 
  -9   1   3       35.09       28.99      1.53 o 
  -8   1   3        0.34        0.73      0.84 o 
  -7   1   3      693.07      742.57     30.02 o 
  -6   1   3       12.32       16.75      1.32 o 
  -5   1   3       98.89      100.19      2.82 o 
  -4   1   3       87.60       93.82      1.27 o 
  -3   1   3       84.47       81.42      0.92 o 
  -2   1   3      733.29      669.57      5.90 o 
  -1   1   3      627.08      550.19      4.54 o 
   0   1   3       40.23       45.50      0.76 o 
   1   1   3     1205.11     1191.29     16.49 o 
   2   1   3     1322.68     1287.03     27.86 o 
   3   1   3      960.49      977.51     48.10 o 
   4   1   3        0.56       -0.94      1.21 o 
   5   1   3      163.81      160.66      7.68 o 
   6   1   3      136.47      128.56      6.20 o 
   7   1   3      136.74      127.13      5.67 o 
   8   1   3      643.79      676.53     26.57 o 
   9   1   3        1.80        3.71      2.43 o 
  10   1   3      103.74       91.55      7.54 o 
 -12   2   3        9.14        7.03      2.31 o 
 -11   2   3      141.64      141.78      4.60 o 
 -10   2   3      225.35      228.15      6.08 o 
  -9   2   3      146.60      150.22      5.14 o 
  -8   2   3       41.05       39.93      1.80 o 
  -7   2   3       61.62       66.93      2.59 o 
  -6   2   3       16.62       15.25      1.91 o 
  -5   2   3     1510.45     1560.84     29.43 o 
  -4   2   3     1357.47     1280.60      7.90 o 
  -3   2   3      506.29      489.23      8.68 o 
  -2   2   3      477.00      437.72      5.60 o 
  -1   2   3        6.75        7.71      0.33 o 
   0   2   3       51.41       59.66      0.85 o 
   1   2   3     3666.52     3848.12     38.41 o 
   2   2   3      274.46      292.42     10.02 o 
   3   2   3        0.38        1.00      1.05 o 
   4   2   3      264.70      254.35      7.75 o 
   5   2   3      132.76      149.76      5.50 o 
   6   2   3      420.98      427.07     20.48 o 
   7   2   3      252.97      258.65      9.55 o 
   8   2   3      221.40      224.11     10.01 o 
   9   2   3       94.50       87.57      7.85 o 
  10   2   3      199.07      189.57     10.30 o 
 -12   3   3      104.88      110.50      4.38 o 
 -11   3   3       75.38       82.83      3.72 o 
 -10   3   3      142.70      145.55      5.13 o 
  -9   3   3       48.71       54.47      2.88 o 
  -8   3   3       96.69       95.82      2.31 o 
  -7   3   3        1.92        2.46      0.79 o 
  -6   3   3      135.60      123.17      3.03 o 
  -5   3   3     2450.79     2572.96     39.23 o 
  -4   3   3       20.12       21.77      0.68 o 
  -3   3   3      430.43      407.98      7.23 o 
  -2   3   3     1060.87      964.05      5.26 o 
  -1   3   3       37.11       45.10      0.49 o 
   0   3   3      320.56      300.12      6.97 o 
   1   3   3      147.96      153.58      1.80 o 
   2   3   3      310.24      295.44      4.35 o 
   3   3   3       44.47       54.60      3.55 o 
   4   3   3       87.21       94.51      3.61 o 
   5   3   3        1.27        1.50      1.23 o 
   6   3   3      146.48      153.93      6.83 o 
   7   3   3       35.38       34.76      2.85 o 
   8   3   3      398.16      402.13     16.12 o 
   9   3   3      239.04      227.05     16.07 o 
  10   3   3        3.66        1.04      1.89 o 
 -12   4   3      106.07      103.30      4.29 o 
 -11   4   3       23.84       26.03      1.90 o 
 -10   4   3       28.11       30.69      2.46 o 
  -9   4   3      247.40      250.65      6.62 o 
  -8   4   3        5.49        6.78      1.76 o 
  -7   4   3      266.16      268.42      5.49 o 
  -6   4   3      401.86      365.85      6.75 o 
  -5   4   3     1155.20     1156.43     21.69 o 
  -4   4   3        9.15       13.37      0.84 o 
  -3   4   3      336.56      330.48      5.69 o 
  -2   4   3     1263.03     1179.12      8.30 o 
  -1   4   3      854.76      830.24      9.02 o 
   0   4   3       48.66       39.64      0.67 o 
   1   4   3      841.66      804.75     12.98 o 
   2   4   3     1132.39     1227.85     30.76 o 
   3   4   3      668.00      646.91     39.49 o 
   4   4   3       86.68       89.68      3.79 o 
   5   4   3      117.38      114.79      4.66 o 
   6   4   3       23.98       16.02      4.77 o 
   7   4   3      393.22      431.87     16.44 o 
   8   4   3        3.19        6.87      4.31 o 
   9   4   3        0.07       -0.48      2.06 o 
 -12   5   3       14.61       10.35      2.57 o 
 -11   5   3       13.14        9.04      2.67 o 
 -10   5   3      165.82      163.47      5.37 o 
  -9   5   3       77.87       76.90      2.37 o 
  -8   5   3       56.78       55.02      1.65 o 
  -7   5   3       81.36       75.65      1.99 o 
  -6   5   3       36.63       28.77      1.20 o 
  -5   5   3      269.57      286.52      5.42 o 
  -4   5   3       58.65       58.37      1.93 o 
  -3   5   3     1190.80     1069.27     14.33 o 
  -2   5   3      419.55      406.72      9.57 o 
  -1   5   3      158.17      149.52      1.91 o 
   0   5   3      203.83      206.70      2.00 o 
   1   5   3      278.20      327.26      5.36 o 
   2   5   3      347.81      341.24      4.41 o 
   3   5   3     1209.41     1163.72     27.66 o 
   4   5   3      790.87      816.55     40.61 o 
   5   5   3      199.49      199.46      5.99 o 
   6   5   3      180.36      184.13      8.18 o 
   7   5   3      139.61      153.73      6.88 o 
   8   5   3      665.13      682.78     21.49 o 
   9   5   3       25.99       24.24      8.80 o 
 -12   6   3        0.52        0.50      0.81 o 
 -11   6   3      194.84      202.71     10.07 o 
 -10   6   3       74.39       75.50      2.64 o 
  -9   6   3      100.49       98.19      3.82 o 
  -8   6   3      126.04      129.45      4.44 o 
  -7   6   3       71.72       76.19      2.44 o 
  -6   6   3      676.33      683.10     12.15 o 
  -5   6   3      865.41      820.98     14.45 o 
  -4   6   3      572.87      547.43     15.67 o 
  -3   6   3     2355.04     2418.08     30.96 o 
  -2   6   3      210.73      227.40      4.96 o 
  -1   6   3       83.34       83.99      2.67 o 
   0   6   3      316.04      318.83      7.47 o 
   1   6   3       63.06       57.42      2.08 o 
   2   6   3       79.15       71.79      2.24 o 
   3   6   3      374.93      383.55      7.19 o 
   4   6   3       17.25       16.08      1.07 o 
   5   6   3        5.28        9.88      1.59 o 
   6   6   3      123.48      111.65      4.99 o 
   7   6   3      323.67      338.39     13.85 o 
   8   6   3       59.36       46.29      5.04 o 
   9   6   3        5.21        5.51      3.03 o 
 -11   7   3       34.43       35.82      2.38 o 
 -10   7   3      484.74      496.40     11.39 o 
  -9   7   3      184.06      195.09      5.30 o 
  -8   7   3      339.78      343.03      8.96 o 
  -7   7   3       73.41       75.51      2.09 o 
  -6   7   3       44.19       39.82      0.99 o 
  -5   7   3      282.60      279.36      4.94 o 
  -4   7   3       88.11      103.05      2.90 o 
  -3   7   3      369.11      416.21     11.94 o 
  -2   7   3       63.73       68.76      1.85 o 
  -1   7   3      656.60      620.22      9.15 o 
   0   7   3     1575.93     1546.85     16.23 o 
   1   7   3      764.57      702.59     12.24 o 
   2   7   3        1.14        4.28      0.98 o 
   3   7   3      188.22      183.86      3.88 o 
   4   7   3      123.90      128.97      3.12 o 
   5   7   3      446.43      429.22     11.44 o 
   6   7   3       39.86       33.88      3.68 o 
   7   7   3        8.05        8.16      3.32 o 
   8   7   3       37.45       39.61      3.64 o 
   9   7   3       55.76       50.88      3.80 o 
 -11   8   3       15.21       12.66      4.78 o 
 -10   8   3       30.00       26.66      2.25 o 
  -9   8   3        0.35        0.48      1.05 o 
  -8   8   3      100.67       94.33      2.86 o 
  -7   8   3       43.90       43.24      1.89 o 
  -6   8   3       12.20       14.02      1.01 o 
  -5   8   3       66.91       64.92      2.18 o 
  -4   8   3        6.19        9.78      0.99 o 
  -3   8   3      141.41      156.81      2.92 o 
  -2   8   3      194.98      203.16      3.55 o 
  -1   8   3      104.07      109.37      2.81 o 
   0   8   3       69.39       61.09      1.67 o 
   1   8   3       47.92       47.07      1.81 o 
   2   8   3        0.00        0.15      0.37 o 
   3   8   3       22.24       20.33      1.02 o 
   4   8   3       38.13       33.07      0.87 o 
   5   8   3       21.96       25.09      2.53 o 
   6   8   3      265.18      228.97      8.93 o 
   7   8   3        3.04        2.60      1.69 o 
   8   8   3        0.07        0.36      1.46 o 
   9   8   3        0.73        1.93      1.33 o 
 -11   9   3       33.42       40.84      3.74 o 
 -10   9   3      225.77      227.19     12.34 o 
  -9   9   3       13.31       14.65      1.46 o 
  -8   9   3        6.14        6.79      1.89 o 
  -7   9   3       73.05       66.89      3.02 o 
  -6   9   3       62.56       68.66      1.75 o 
  -5   9   3      120.60      117.16      2.80 o 
  -4   9   3       13.28       22.76      1.17 o 
  -3   9   3      717.51      679.54     19.80 o 
  -2   9   3      216.61      231.99      4.21 o 
  -1   9   3      380.56      380.10      8.00 o 
   0   9   3      319.76      289.19      4.91 o 
   1   9   3       61.14       63.91      1.59 o 
   2   9   3       37.80       34.55      1.22 o 
   3   9   3       20.80       16.64      4.07 o 
   4   9   3       66.41       70.82      3.21 o 
   5   9   3      326.45      342.22     10.09 o 
   6   9   3      470.88      425.80     17.43 o 
   7   9   3       44.41       52.39      3.09 o 
   8   9   3      133.82      120.46      6.55 o 
 -10  10   3        0.33        0.66      1.10 o 
  -9  10   3      132.94      140.66      7.14 o 
  -8  10   3       71.51       69.61      2.66 o 
  -7  10   3        2.37        3.68      1.06 o 
  -6  10   3      217.45      221.71      5.90 o 
  -5  10   3      302.31      316.38      8.38 o 
  -4  10   3      111.63      111.38      3.12 o 
  -3  10   3       36.74       31.17      1.36 o 
  -2  10   3      224.86      234.31      4.14 o 
  -1  10   3      194.13      207.14      3.37 o 
   0  10   3      118.69      118.33      2.15 o 
   1  10   3       26.84       28.19      0.92 o 
   2  10   3       96.50       97.83      2.96 o 
   3  10   3      747.00      766.08     24.75 o 
   4  10   3        0.13        2.56      1.14 o 
   5  10   3       52.02       55.64      3.39 o 
   6  10   3        6.63        8.36      2.10 o 
   7  10   3        8.69        4.30      1.77 o 
   8  10   3       47.91       47.44      3.36 o 
 -10  11   3      117.49      113.88      6.66 o 
  -9  11   3       24.09       20.92      3.45 o 
  -8  11   3       30.45       28.58      2.13 o 
  -7  11   3       69.32       67.55      2.69 o 
  -6  11   3      348.70      333.00      8.57 o 
  -5  11   3      193.86      185.88      4.80 o 
  -4  11   3       39.95       37.21      1.05 o 
  -3  11   3      146.98      142.62      3.28 o 
  -2  11   3       70.49       64.72      1.49 o 
  -1  11   3      672.89      684.61     15.54 o 
   0  11   3       34.63       35.68      0.80 o 
   1  11   3        8.83        8.53      0.97 o 
   2  11   3      238.92      239.77      7.33 o 
   3  11   3       43.87       39.30      2.40 o 
   4  11   3        6.13        2.76      1.37 o 
   5  11   3       40.10       39.98      2.58 o 
   6  11   3        3.23        3.85      1.86 o 
   7  11   3       25.81       16.14      4.52 o 
  -9  12   3       46.82       51.75      4.38 o 
  -8  12   3        0.31        0.08      0.98 o 
  -7  12   3       40.20       36.76      2.22 o 
  -6  12   3       25.09       23.31      2.29 o 
  -5  12   3      277.31      278.21      7.35 o 
  -4  12   3       25.97       21.72      0.94 o 
  -3  12   3        0.10        0.21      0.64 o 
  -2  12   3        0.43        0.91      0.56 o 
  -1  12   3       85.96       89.05      1.71 o 
   0  12   3      143.52      152.97      4.94 o 
   1  12   3        6.30        8.46      1.22 o 
   2  12   3        4.98        4.16      1.29 o 
   3  12   3        5.67        6.33      1.85 o 
   4  12   3      134.63      101.23      4.25 o 
   5  12   3       91.02       85.28      3.09 o 
   6  12   3        6.08        7.27      1.97 o 
   7  12   3       22.90       16.14      4.39 o 
  -9  13   3       37.98       35.63     11.97 o 
  -8  13   3        0.46        1.54      1.74 o 
  -7  13   3      118.91      121.74      6.56 o 
  -6  13   3        6.97        6.90      1.76 o 
  -5  13   3       36.15       29.68      2.21 o 
  -4  13   3       28.02       26.94      1.89 o 
  -3  13   3       37.38       35.51      1.89 o 
  -2  13   3       13.84       15.81      1.41 o 
  -1  13   3       48.95       50.85      2.03 o 
   0  13   3        1.36        1.31      0.68 o 
   1  13   3      224.34      233.04      7.22 o 
   2  13   3      103.95      110.91      5.16 o 
   3  13   3      192.68      213.58      7.57 o 
   4  13   3       76.21       56.42      2.41 o 
   5  13   3        0.02        0.90      1.06 o 
   6  13   3      156.27      161.25      6.71 o 
  -8  14   3       40.51       34.20      3.10 o 
  -7  14   3       56.02       51.36      5.16 o 
  -6  14   3       15.62       14.47      5.54 o 
  -5  14   3        9.03        9.24      2.57 o 
  -4  14   3      280.54      273.41      8.24 o 
  -3  14   3      152.02      147.28      3.54 o 
  -2  14   3       30.21       28.78      1.76 o 
  -1  14   3      123.67      119.15      4.60 o 
   0  14   3       36.34       38.95      2.88 o 
   1  14   3      467.02      464.85     13.39 o 
   2  14   3        0.21        0.40      1.04 o 
   3  14   3      113.43      106.02      4.10 o 
   4  14   3      111.10       97.93      4.39 o 
   5  14   3        3.39        1.83      1.31 o 
   6  14   3       11.06       12.16      3.09 o 
  -7  15   3      187.63      186.99     10.14 o 
  -6  15   3        4.14        3.46      1.49 o 
  -5  15   3       18.07       12.32      4.61 o 
  -4  15   3      196.68      199.35      6.28 o 
  -3  15   3       44.20       43.17      2.84 o 
  -2  15   3       26.98       26.81      2.04 o 
  -1  15   3       11.48       12.08      3.11 o 
   0  15   3        4.36        3.43      2.30 o 
   1  15   3       85.51       83.48      3.64 o 
   2  15   3      480.21      464.49     17.48 o 
   3  15   3       36.08       33.59      2.47 o 
   4  15   3        3.13        1.13      1.56 o 
   5  15   3        1.42        1.66      1.38 o 
  -6  16   3       65.23       68.44      8.21 o 
  -5  16   3        0.21       -0.74      1.55 o 
  -4  16   3        1.76        0.69      1.61 o 
  -3  16   3        4.85        3.00      1.82 o 
  -2  16   3        2.03        1.92      0.99 o 
  -1  16   3       16.30       15.62      3.08 o 
   0  16   3        1.47        1.26      0.83 o 
   1  16   3       91.68       92.65      3.91 o 
   2  16   3       66.34       58.98      5.30 o 
   3  16   3       96.78      101.58      5.67 o 
   4  16   3       42.58       39.52      2.55 o 
  -5  17   3       39.35       38.62      4.56 o 
  -4  17   3       47.41       47.97      4.86 o 
  -3  17   3      107.47      101.30      8.26 o 
  -2  17   3       90.18       92.19      5.90 o 
  -1  17   3      122.59      124.97      8.95 o 
   0  17   3        0.13        2.11      1.28 o 
   1  17   3       83.33       96.97      5.42 o 
   2  17   3        3.60        0.91      0.96 o 
   3  17   3      327.32      325.86      8.55 o 
  -3  18   3       60.58       55.38     19.08 o 
  -2  18   3      135.47      136.10     10.70 o 
  -1  18   3       32.66       33.84      4.68 o 
   0  18   3      149.99      158.69      9.03 o 
 -12   0   4        8.31        4.63      2.66 o 
 -11   0   4      646.59      724.22     29.90 o 
 -10   0   4      159.41      162.31      6.43 o 
  -9   0   4      774.74      838.63     27.65 o 
  -8   0   4     1453.95     1408.11     54.38 o 
  -7   0   4      498.69      544.64     14.49 o 
  -6   0   4     1175.30     1187.14     33.46 o 
  -5   0   4       11.96        9.34      2.53 o 
  -4   0   4      962.71      844.58     17.52 o 
  -3   0   4     1790.24     1698.57     33.76 o 
  -2   0   4     4769.46     5287.89     76.56 o 
  -1   0   4     6443.26     7533.54    230.12 o 
   0   0   4       14.36       37.53      1.70 o 
   1   0   4        0.71        0.37      0.69 o 
   2   0   4      435.86      439.02     12.74 o 
   3   0   4        0.14        1.70      1.24 o 
   4   0   4       22.91       26.44      9.45 o 
   5   0   4       80.43       85.22      4.61 o 
   6   0   4        1.00        1.43      2.33 o 
   7   0   4       56.87       53.78      4.78 o 
   8   0   4        4.44        8.41      2.38 o 
   9   0   4      473.77      463.05     35.71 o 
 -12   1   4        0.76        1.34      0.94 o 
 -11   1   4       66.79       71.83      2.59 o 
 -10   1   4       93.64       92.50      4.32 o 
  -9   1   4       38.39       32.00      1.78 o 
  -8   1   4        2.77        3.59      1.24 o 
  -7   1   4       38.01       44.34      2.24 o 
  -6   1   4      150.26      140.05      3.34 o 
  -5   1   4        6.19        8.32      0.84 o 
  -4   1   4     1011.68     1015.55     16.54 o 
  -3   1   4      292.09      281.23      4.00 o 
  -2   1   4      250.33      262.53      1.79 o 
  -1   1   4       34.91       58.13      1.23 o 
   0   1   4      598.68      588.17     16.61 o 
   1   1   4     1100.04     1123.59     29.14 o 
   2   1   4      117.74      115.82      3.48 o 
   3   1   4      862.31      821.29     20.94 o 
   4   1   4      864.68      882.86     27.27 o 
   5   1   4     1069.99     1081.16     41.30 o 
   6   1   4      424.98      436.01     15.29 o 
   7   1   4      118.08      121.46      4.41 o 
   8   1   4        0.41        0.06      2.44 o 
   9   1   4      139.92      160.74     10.01 o 
 -12   2   4       13.53       12.36      3.37 o 
 -11   2   4       36.87       32.48      2.73 o 
 -10   2   4       63.62       58.68      2.38 o 
  -9   2   4        0.20        0.78      0.94 o 
  -8   2   4        1.56        4.16      0.95 o 
  -7   2   4       96.99       89.73      3.20 o 
  -6   2   4      322.03      348.05      6.54 o 
  -5   2   4      151.95      153.01      3.11 o 
  -4   2   4      588.54      555.64      9.18 o 
  -3   2   4        5.04        8.08      0.62 o 
  -2   2   4      273.95      264.04      2.33 o 
  -1   2   4       11.70        5.96      0.51 o 
   0   2   4      188.69      228.82      3.37 o 
   1   2   4      531.91      549.49      8.29 o 
   2   2   4       41.60       39.68      1.76 o 
   3   2   4      162.55      154.38      6.45 o 
   4   2   4      652.29      682.52     20.93 o 
   5   2   4      119.19      116.23      5.90 o 
   6   2   4       34.37       38.04      2.88 o 
   7   2   4      471.13      475.35     20.59 o 
   8   2   4       41.28       43.48     11.24 o 
   9   2   4       19.94       11.92      6.44 o 
 -12   3   4        4.86        5.63      2.23 o 
 -11   3   4       25.38       24.38      4.14 o 
 -10   3   4       11.11       11.60      2.69 o 
  -9   3   4      238.56      233.84      6.52 o 
  -8   3   4       67.18       69.29      2.20 o 
  -7   3   4       66.80       72.19      1.61 o 
  -6   3   4      494.81      516.50     11.86 o 
  -5   3   4      228.13      228.31      4.35 o 
  -4   3   4     1091.13     1083.07     12.63 o 
  -3   3   4      981.90      905.47      9.90 o 
  -2   3   4      415.91      445.53      8.05 o 
  -1   3   4      199.20      221.33      3.24 o 
   0   3   4        2.93        5.27      0.62 o 
   1   3   4      650.89      685.73      8.23 o 
   2   3   4       42.79       49.99      2.21 o 
   3   3   4      218.40      207.32      5.37 o 
   4   3   4      431.11      427.06     13.68 o 
   5   3   4      310.29      309.25     11.77 o 
   6   3   4      213.57      215.22      8.95 o 
   7   3   4       15.16       11.96      4.64 o 
   8   3   4       38.84       31.73      8.87 o 
   9   3   4       18.66       21.84      7.21 o 
 -12   4   4      125.94      122.19      5.00 o 
 -11   4   4      108.92      121.27      4.54 o 
 -10   4   4      272.39      274.85      8.49 o 
  -9   4   4      106.82      117.40      4.53 o 
  -8   4   4      672.43      740.52     17.40 o 
  -7   4   4      287.99      312.68      6.36 o 
  -6   4   4      405.42      444.73      8.54 o 
  -5   4   4      134.28      160.29      3.35 o 
  -4   4   4        5.96        7.40      0.53 o 
  -3   4   4       75.62       96.66      3.06 o 
  -2   4   4      941.87      943.98     27.12 o 
  -1   4   4       35.85       35.44      1.10 o 
   0   4   4      229.61      268.17      3.42 o 
   1   4   4      536.23      539.16     12.16 o 
   2   4   4      332.70      349.66      7.32 o 
   3   4   4      115.54      116.80      2.76 o 
   4   4   4        4.18        5.86      1.66 o 
   5   4   4       16.18       17.47      4.68 o 
   6   4   4        5.74        5.31      1.93 o 
   7   4   4       15.01       10.15      3.60 o 
   8   4   4      108.63       99.06      7.25 o 
   9   4   4       17.56       12.41      4.73 o 
 -12   5   4       71.52       66.09      3.45 o 
 -11   5   4        9.99        7.28      1.85 o 
 -10   5   4      121.42      127.35      3.93 o 
  -9   5   4       27.93       21.89      2.01 o 
  -8   5   4      220.66      219.99      5.70 o 
  -7   5   4       26.77       30.66      1.14 o 
  -6   5   4       34.18       39.73      1.63 o 
  -5   5   4       28.75       29.54      1.22 o 
  -4   5   4      115.66      102.86      3.74 o 
  -3   5   4        0.83        3.84      0.83 o 
  -2   5   4      559.64      550.92      9.94 o 
  -1   5   4       78.05       79.26      2.09 o 
   0   5   4     1495.34     1352.91     21.06 o 
   1   5   4        1.93        1.79      0.55 o 
   2   5   4      170.06      173.54      3.74 o 
   3   5   4      600.49      612.02     13.34 o 
   4   5   4      212.36      217.52      6.45 o 
   5   5   4        3.95        8.19      1.76 o 
   6   5   4       23.83       23.42      7.51 o 
   7   5   4       60.61       54.08      4.16 o 
   8   5   4        6.54        3.76      2.71 o 
 -11   6   4        0.94        1.07      1.02 o 
 -10   6   4       21.51       21.13      1.95 o 
  -9   6   4        5.99        6.03      1.45 o 
  -8   6   4       43.35       49.43      2.32 o 
  -7   6   4      534.98      479.87     11.98 o 
  -6   6   4      382.25      403.74      7.98 o 
  -5   6   4      263.12      265.50      7.65 o 
  -4   6   4      124.09      151.00      3.50 o 
  -3   6   4      256.00      285.44      5.33 o 
  -2   6   4        0.04        1.15      0.38 o 
  -1   6   4      376.84      376.74     12.25 o 
   0   6   4      978.69      948.50     13.80 o 
   1   6   4      251.92      262.13      4.49 o 
   2   6   4       53.96       60.23      2.32 o 
   3   6   4      222.24      213.87      5.12 o 
   4   6   4       13.58       10.51      2.49 o 
   5   6   4       36.39       36.10      1.94 o 
   6   6   4       27.37       18.66      5.59 o 
   7   6   4       31.59       37.89      3.29 o 
   8   6   4        8.64        6.59      2.74 o 
 -11   7   4        3.82        2.56      1.39 o 
 -10   7   4        7.75        9.09      2.40 o 
  -9   7   4       17.99       16.83      1.55 o 
  -8   7   4       65.52       55.09      2.17 o 
  -7   7   4       14.05        7.77      2.02 o 
  -6   7   4      291.02      304.62      6.29 o 
  -5   7   4      257.09      252.31      4.94 o 
  -4   7   4      203.72      221.47      5.69 o 
  -3   7   4        7.92       10.32      2.16 o 
  -2   7   4      659.35      683.20     23.38 o 
  -1   7   4       37.21       34.93      1.22 o 
   0   7   4        5.15        9.30      0.74 o 
   1   7   4       59.77       65.60      1.88 o 
   2   7   4      574.73      577.50     13.42 o 
   3   7   4      373.17      417.07     13.81 o 
   4   7   4      110.25       99.77      3.80 o 
   5   7   4       42.76       46.41      1.71 o 
   6   7   4      550.51      537.72     20.97 o 
   7   7   4        1.05        1.73      1.40 o 
   8   7   4       14.08       17.80      6.82 o 
 -11   8   4       76.27       77.19      4.10 o 
 -10   8   4        3.23        2.51      0.89 o 
  -9   8   4        0.30        0.49      0.72 o 
  -8   8   4      611.68      653.08     15.97 o 
  -7   8   4      210.36      244.11      6.33 o 
  -6   8   4       13.60       15.53      0.67 o 
  -5   8   4       32.61       40.79      1.16 o 
  -4   8   4      353.22      373.28      7.13 o 
  -3   8   4       13.16       12.23      1.28 o 
  -2   8   4      324.85      325.96      7.15 o 
  -1   8   4       17.88       16.45      0.84 o 
   0   8   4      197.19      203.12      3.29 o 
   1   8   4       15.01       12.60      0.71 o 
   2   8   4       38.27       38.80      1.73 o 
   3   8   4      254.90      276.17      8.00 o 
   4   8   4        0.22        0.46      0.76 o 
   5   8   4       25.20       18.84      4.49 o 
   6   8   4      132.41      111.07      4.20 o 
   7   8   4       11.69       11.86      2.99 o 
   8   8   4       24.91       28.46      5.37 o 
 -11   9   4       23.48       18.05      7.79 o 
 -10   9   4       46.27       42.35      3.65 o 
  -9   9   4       68.52       67.93      2.15 o 
  -8   9   4       41.93       44.13      3.00 o 
  -7   9   4       33.91       30.94      1.46 o 
  -6   9   4      354.88      351.07      8.61 o 
  -5   9   4       30.11       34.48      0.89 o 
  -4   9   4      159.57      163.80      4.20 o 
  -3   9   4      338.25      356.95      8.17 o 
  -2   9   4      386.04      394.49      7.50 o 
  -1   9   4      410.06      430.32      8.44 o 
   0   9   4      165.09      164.68      3.27 o 
   1   9   4      115.27      108.17      2.41 o 
   2   9   4      293.18      316.83      9.02 o 
   3   9   4       27.88       22.66      1.86 o 
   4   9   4      113.59      110.98      4.83 o 
   5   9   4       21.27       18.60      5.35 o 
   6   9   4        8.49        9.55      3.04 o 
   7   9   4        7.62        3.65      1.57 o 
 -10  10   4      163.53      157.37     10.33 o 
  -9  10   4        9.26        4.06      2.74 o 
  -8  10   4       30.55       33.64      2.68 o 
  -7  10   4      114.22      110.81      4.19 o 
  -6  10   4        8.68       13.09      1.09 o 
  -5  10   4       33.76       27.62      1.47 o 
  -4  10   4        0.74        0.48      0.62 o 
  -3  10   4       99.18       96.90      1.00 o 
  -2  10   4      206.08      200.60      4.76 o 
  -1  10   4      455.37      479.86     13.12 o 
   0  10   4      406.66      441.00      9.87 o 
   1  10   4       56.55       58.11      1.39 o 
   2  10   4      137.72      149.75      4.47 o 
   3  10   4      257.61      274.21      7.95 o 
   4  10   4       33.97       52.09      2.91 o 
   5  10   4       26.39       14.21      3.91 o 
   6  10   4        7.77        7.98      2.54 o 
   7  10   4        3.89        2.53      1.18 o 
 -10  11   4        0.04        2.04      2.20 o 
  -9  11   4       85.47       87.42      7.01 o 
  -8  11   4       48.28       52.23      2.17 o 
  -7  11   4      370.93      367.37     14.83 o 
  -6  11   4      415.32      424.27     12.90 o 
  -5  11   4       26.54       23.42      3.28 o 
  -4  11   4        6.53        6.14      0.72 o 
  -3  11   4        0.65        1.02      0.50 o 
  -2  11   4      206.16      205.14      4.71 o 
  -1  11   4      301.86      302.70      7.49 o 
   0  11   4       37.04       39.36      1.65 o 
   1  11   4        4.50        4.91      1.28 o 
   2  11   4       31.73       34.77      2.00 o 
   3  11   4       36.73       33.20      2.33 o 
   4  11   4      847.44      827.96     26.44 o 
   5  11   4        0.01        1.27      1.05 o 
   6  11   4      128.83      110.33      4.74 o 
  -9  12   4        0.01       -2.36      2.49 o 
  -8  12   4       96.29       99.81      7.58 o 
  -7  12   4      124.97      129.31      4.55 o 
  -6  12   4        2.94        2.59      1.61 o 
  -5  12   4      230.00      235.50      7.68 o 
  -4  12   4      285.90      283.72      8.46 o 
  -3  12   4      124.23      122.61      3.99 o 
  -2  12   4       55.99       59.32      1.68 o 
  -1  12   4       30.57       32.78      1.63 o 
   0  12   4      346.21      361.92      8.63 o 
   1  12   4      335.56      327.27      9.69 o 
   2  12   4      277.90      271.10      8.23 o 
   3  12   4       69.16       66.04      3.45 o 
   4  12   4       55.81       63.88      2.46 o 
   5  12   4        1.11        1.88      1.33 o 
   6  12   4       23.09       15.87      5.87 o 
  -8  13   4        1.02        0.95      1.83 o 
  -7  13   4       37.52       43.56      2.73 o 
  -6  13   4       46.48       48.07      2.58 o 
  -5  13   4        5.41        4.55      1.87 o 
  -4  13   4       12.73       14.10      3.39 o 
  -3  13   4      327.90      378.01      9.88 o 
  -2  13   4       27.82       29.09      2.12 o 
  -1  13   4       43.19       45.39      2.01 o 
   0  13   4       44.58       43.37      2.01 o 
   1  13   4       24.82       27.61      2.37 o 
   2  13   4        3.69        1.79      1.45 o 
   3  13   4        0.24        1.12      1.02 o 
   4  13   4        1.53        3.36      1.07 o 
   5  13   4      133.27      144.15      6.24 o 
  -8  14   4       62.02       66.59      4.64 o 
  -7  14   4        8.59        3.25      3.05 o 
  -6  14   4       10.84       12.28      3.78 o 
  -5  14   4       46.03       46.37      2.94 o 
  -4  14   4       44.68       41.98      2.69 o 
  -3  14   4       50.14       45.69      2.33 o 
  -2  14   4      358.25      383.57     10.87 o 
  -1  14   4       13.07       10.91      3.16 o 
   0  14   4        0.05        0.65      1.14 o 
   1  14   4        0.00        0.53      0.99 o 
   2  14   4      226.15      208.13      7.64 o 
   3  14   4       75.55       82.88      4.93 o 
   4  14   4       69.73       80.07      3.73 o 
   5  14   4       16.39       16.85      2.80 o 
  -7  15   4       48.63       40.06      9.06 o 
  -6  15   4       27.21       22.20      6.92 o 
  -5  15   4       12.37       12.21      2.74 o 
  -4  15   4      118.32      126.11      5.11 o 
  -3  15   4        6.70        9.10      1.95 o 
  -2  15   4      114.18      117.13      4.16 o 
  -1  15   4        4.81        4.41      2.56 o 
   0  15   4       13.07       11.78      3.53 o 
   1  15   4       20.38       17.54      7.17 o 
   2  15   4        0.05        1.67      1.40 o 
   3  15   4        7.20        4.32      1.58 o 
   4  15   4       13.21       10.59      4.21 o 
  -6  16   4       14.65       11.14      5.27 o 
  -5  16   4       50.88       54.12      4.20 o 
  -4  16   4       29.33       30.36      2.08 o 
  -3  16   4       43.13       41.48      1.98 o 
  -2  16   4        6.03        5.47      2.03 o 
  -1  16   4       11.20       11.96      4.16 o 
   0  16   4        0.32        1.69      2.10 o 
   1  16   4       15.12       13.77      4.98 o 
   2  16   4      104.54       92.53      5.78 o 
  -4  17   4       65.68       63.69      3.55 o 
  -3  17   4        0.03        1.01      1.73 o 
  -2  17   4      109.68      109.91      5.33 o 
  -1  17   4        7.94        6.97      1.97 o 
   0  17   4        8.02        6.50      2.63 o 
   1  17   4       28.26       26.28      6.87 o 
 -12   1   5       48.36       42.41      3.64 o 
 -11   1   5       32.34       26.79      2.97 o 
 -10   1   5       29.73       33.02      2.27 o 
  -9   1   5      125.34      138.27      5.48 o 
  -8   1   5        0.49        0.53      1.02 o 
  -7   1   5       20.57       17.46      3.72 o 
  -6   1   5      147.30      129.62      2.67 o 
  -5   1   5     1129.45     1031.80     23.66 o 
  -4   1   5       45.67       47.18      1.46 o 
  -3   1   5       83.59       97.48      2.34 o 
  -2   1   5       97.47      107.28      2.50 o 
  -1   1   5      277.58      299.92      4.77 o 
   0   1   5        0.38        1.76      0.56 o 
   1   1   5      109.03      102.27      1.98 o 
   2   1   5      102.27      103.36      2.14 o 
   3   1   5       63.89       62.49      1.71 o 
   4   1   5      106.02      102.43      5.65 o 
   5   1   5     1734.71     1747.88     17.12 o 
   6   1   5       61.46       67.59      4.96 o 
   7   1   5        0.74        1.28      1.66 o 
   8   1   5       16.05       12.52      5.26 o 
 -12   2   5      321.74      315.88     12.12 o 
 -11   2   5      161.73      186.84      8.95 o 
 -10   2   5      381.44      417.09      9.75 o 
  -9   2   5       51.47       53.63      2.47 o 
  -8   2   5       18.20       18.93      1.61 o 
  -7   2   5        6.36        6.32      1.06 o 
  -6   2   5       88.07       94.67      2.32 o 
  -5   2   5      185.94      201.37      3.77 o 
  -4   2   5      646.93      674.33     21.39 o 
  -3   2   5       49.01       42.15      1.51 o 
  -2   2   5       49.83       55.64      1.63 o 
  -1   2   5      843.23      830.75     20.17 o 
   0   2   5      238.82      259.04      4.26 o 
   1   2   5      156.08      181.68      3.46 o 
   2   2   5      751.80      744.38     15.96 o 
   3   2   5       38.59       37.98      1.73 o 
   4   2   5      100.23      113.67      5.19 o 
   5   2   5      374.21      369.48     15.43 o 
   6   2   5      314.68      307.41     11.22 o 
   7   2   5       11.83       13.95      7.62 o 
   8   2   5       23.99       21.59      5.48 o 
 -12   3   5       45.75       40.08      2.51 o 
 -11   3   5       45.73       38.93      2.16 o 
 -10   3   5      185.24      176.85      4.71 o 
  -9   3   5      135.81      144.76      5.01 o 
  -8   3   5      108.33      106.31      3.84 o 
  -7   3   5       56.29       57.64      1.31 o 
  -6   3   5      292.39      284.93      6.14 o 
  -5   3   5        2.18        3.44      0.78 o 
  -4   3   5      239.93      236.25      4.94 o 
  -3   3   5      334.97      326.01      5.06 o 
  -2   3   5       10.39       16.73      0.86 o 
  -1   3   5       37.80       32.25      1.11 o 
   0   3   5      146.09      122.43      2.20 o 
   1   3   5      102.50       99.56      2.89 o 
   2   3   5        5.66        6.01      1.40 o 
   3   3   5     1500.77     1437.76     38.66 o 
   4   3   5      251.91      242.47      7.15 o 
   5   3   5        1.43        1.58      1.37 o 
   6   3   5        3.81        5.19      2.08 o 
   7   3   5      459.94      474.86     31.29 o 
   8   3   5       90.69      107.99      6.61 o 
 -12   4   5        4.50        2.64      2.51 o 
 -11   4   5        3.11        3.04      1.40 o 
 -10   4   5      216.10      198.40      5.48 o 
  -9   4   5       90.77       82.27      3.24 o 
  -8   4   5       28.89       23.97      2.42 o 
  -7   4   5      185.21      179.80      5.51 o 
  -6   4   5       62.21       57.39      0.97 o 
  -5   4   5       41.23       40.16      1.67 o 
  -4   4   5      382.88      369.10      6.55 o 
  -3   4   5       31.32       28.20      1.95 o 
  -2   4   5       22.86       20.68      0.82 o 
  -1   4   5       91.92       91.96      2.31 o 
   0   4   5      260.05      259.69      4.09 o 
   1   4   5       56.24       67.63      2.36 o 
   2   4   5       41.00       44.91      1.18 o 
   3   4   5     1734.45     1943.67    128.51 o 
   4   4   5        3.14        1.65      1.22 o 
   5   4   5       51.52       51.45      3.47 o 
   6   4   5       30.37       28.57      7.14 o 
   7   4   5      308.18      340.00     22.63 o 
   8   4   5       25.99       21.51      5.27 o 
 -11   5   5       15.52       12.31      3.39 o 
 -10   5   5      184.33      170.09      6.17 o 
  -9   5   5       18.31       12.07      2.31 o 
  -8   5   5      288.15      312.97      7.79 o 
  -7   5   5      749.55      769.69     18.30 o 
  -6   5   5      135.30      140.82      3.86 o 
  -5   5   5      127.77      142.68      4.63 o 
  -4   5   5       13.42       12.59      2.16 o 
  -3   5   5      116.93      102.60      2.11 o 
  -2   5   5        4.23        5.18      2.21 o 
  -1   5   5      289.59      297.57      5.27 o 
   0   5   5     1275.45     1194.53     23.85 o 
   1   5   5      183.58      216.47      4.61 o 
   2   5   5       44.39       37.98      1.25 o 
   3   5   5      290.67      283.67      7.23 o 
   4   5   5        9.75        7.97      1.63 o 
   5   5   5        2.82        1.59      0.98 o 
   6   5   5      181.28      192.27      9.46 o 
   7   5   5        0.06        1.64      1.81 o 
 -11   6   5        1.92        4.67      1.91 o 
 -10   6   5      129.27      109.62      4.66 o 
  -9   6   5      113.82      117.78      3.85 o 
  -8   6   5      113.49      107.62      4.04 o 
  -7   6   5      216.66      218.23      5.77 o 
  -6   6   5      170.04      169.69      6.17 o 
  -5   6   5        1.02        0.07      1.57 o 
  -4   6   5        9.34        8.79      1.69 o 
  -3   6   5      238.27      238.53      4.48 o 
  -2   6   5      689.50      675.95     16.75 o 
  -1   6   5       63.26       67.42      1.91 o 
   0   6   5      323.37      321.12      5.84 o 
   1   6   5       60.01       49.31      1.65 o 
   2   6   5      378.79      397.60      9.85 o 
   3   6   5        0.70        1.78      0.97 o 
   4   6   5       73.66       64.59      2.60 o 
   5   6   5       77.66       65.37      2.76 o 
   6   6   5       20.93       22.43      4.81 o 
   7   6   5      184.28      203.15      9.50 o 
 -11   7   5       42.39       36.86      2.31 o 
 -10   7   5        0.18        1.00      1.13 o 
  -9   7   5      576.17      573.16     16.29 o 
  -8   7   5       46.94       35.45      2.71 o 
  -7   7   5        8.19        5.22      1.30 o 
  -6   7   5       33.37       29.22      3.03 o 
  -5   7   5       56.71       56.43      1.90 o 
  -4   7   5       49.22       50.76      1.33 o 
  -3   7   5       52.75       56.03      1.47 o 
  -2   7   5      193.92      199.09      5.70 o 
  -1   7   5       15.87       14.93      0.66 o 
   0   7   5        0.57        0.52      0.33 o 
   1   7   5     1791.64     1732.29     41.61 o 
   2   7   5        3.56        1.87      0.87 o 
   3   7   5        6.69        8.61      2.03 o 
   4   7   5       12.87       11.71      2.25 o 
   5   7   5        0.63        1.23      1.24 o 
   6   7   5       39.83       42.35      4.51 o 
   7   7   5       27.06       22.87      5.41 o 
 -11   8   5       10.67        6.42      3.72 o 
 -10   8   5       51.01       51.02      3.03 o 
  -9   8   5      659.31      710.69     24.11 o 
  -8   8   5       62.02       47.74      3.28 o 
  -7   8   5       16.48       17.78      4.29 o 
  -6   8   5      130.52      124.07      8.64 o 
  -5   8   5      214.31      212.24      5.58 o 
  -4   8   5       44.90       41.99      1.20 o 
  -3   8   5      102.12      110.24      4.19 o 
  -2   8   5        3.70        2.52      1.61 o 
  -1   8   5       79.28       77.73      1.82 o 
   0   8   5       42.57       44.95      1.02 o 
   1   8   5      104.50       98.73      3.27 o 
   2   8   5      879.58      921.12     19.33 o 
   3   8   5       77.48       80.65      2.81 o 
   4   8   5        1.36        2.27      0.87 o 
   5   8   5       93.46      106.24      5.40 o 
   6   8   5        3.19        2.69      1.98 o 
   7   8   5        6.90        5.39      2.21 o 
 -10   9   5       10.59        6.50      2.27 o 
  -9   9   5        9.63        8.55      2.42 o 
  -8   9   5      370.45      347.36     12.98 o 
  -7   9   5        0.04        0.62      1.07 o 
  -6   9   5        6.24        7.38      2.50 o 
  -5   9   5      246.42      245.95      7.48 o 
  -4   9   5      104.84       97.15      3.54 o 
  -3   9   5        1.87        1.55      0.91 o 
  -2   9   5       15.03       16.55      1.69 o 
  -1   9   5      344.63      340.59      9.50 o 
   0   9   5      114.92      116.75      3.47 o 
   1   9   5        4.46        4.20      0.93 o 
   2   9   5        1.46        2.11      0.83 o 
   3   9   5        0.01        0.76      0.51 o 
   4   9   5      139.83      129.09      4.25 o 
   5   9   5        1.90        6.56      2.03 o 
   6   9   5       91.76      118.85      5.15 o 
 -10  10   5       18.23       20.30      2.24 o 
  -9  10   5        4.95        4.06      1.51 o 
  -8  10   5       38.27       29.48      6.93 o 
  -7  10   5       70.87       62.96      3.58 o 
  -6  10   5      624.38      625.94     18.28 o 
  -5  10   5      140.86      142.26      4.82 o 
  -4  10   5       73.46       73.07      2.25 o 
  -3  10   5        5.93        5.22      1.37 o 
  -2  10   5      162.88      178.78      4.69 o 
  -1  10   5      199.06      206.24      5.38 o 
   0  10   5     2210.73     2150.46     43.01 o 
   1  10   5      250.27      243.60      6.22 o 
   2  10   5        1.29        0.94      0.63 o 
   3  10   5       10.32       10.16      2.66 o 
   4  10   5        0.76        0.04      1.25 o 
   5  10   5        0.01        1.06      1.16 o 
   6  10   5       17.12       18.53      6.17 o 
  -9  11   5        0.08        0.82      1.27 o 
  -8  11   5        4.20        2.40      1.02 o 
  -7  11   5        6.92        5.92      2.14 o 
  -6  11   5       66.01       52.26      3.43 o 
  -5  11   5       76.86       80.00      3.83 o 
  -4  11   5        6.42        5.70      1.48 o 
  -3  11   5       15.59       14.83      1.89 o 
  -2  11   5        3.12        4.47      1.26 o 
  -1  11   5      552.66      583.44     15.88 o 
   0  11   5       15.98       16.56      1.77 o 
   1  11   5        9.38        9.70      1.90 o 
   2  11   5        3.69        4.83      1.55 o 
   3  11   5        6.13        6.10      1.72 o 
   4  11   5      228.26      234.64     12.70 o 
   5  11   5        0.89        1.46      1.08 o 
  -9  12   5        1.24        1.83      1.82 o 
  -8  12   5       11.66       12.47      3.79 o 
  -7  12   5       12.47        8.21      2.83 o 
  -6  12   5      468.81      461.63     12.92 o 
  -5  12   5      208.88      208.98      7.54 o 
  -4  12   5      323.47      350.40     11.81 o 
  -3  12   5        3.37        2.23      1.02 o 
  -2  12   5       22.62       20.01      4.17 o 
  -1  12   5        2.91        2.74      1.29 o 
   0  12   5      440.55      469.63     14.82 o 
   1  12   5       12.54        9.19      2.34 o 
   2  12   5        7.66       11.90      2.90 o 
   3  12   5       72.59       98.36      5.99 o 
   4  12   5      293.67      358.02     12.96 o 
   5  12   5        0.19        1.55      1.00 o 
  -8  13   5       26.90       18.01      6.72 o 
  -7  13   5      102.96       94.56      4.40 o 
  -6  13   5        6.50        4.46      1.52 o 
  -5  13   5       50.43       52.25      2.74 o 
  -4  13   5      201.49      211.26      8.79 o 
  -3  13   5       37.46       39.87      1.90 o 
  -2  13   5      310.06      330.47      8.69 o 
  -1  13   5        8.77        8.01      2.17 o 
   0  13   5       64.83       66.54      3.38 o 
   1  13   5       51.91       47.08      3.71 o 
   2  13   5       28.38       34.82      4.61 o 
   3  13   5        3.91        2.80      2.53 o 
   4  13   5       91.06       78.11      5.16 o 
  -7  14   5       68.99       70.43      5.49 o 
  -6  14   5       28.67       31.50      2.38 o 
  -5  14   5      171.04      177.84     10.06 o 
  -4  14   5       59.25       52.87      2.08 o 
  -3  14   5      251.85      270.45     11.24 o 
  -2  14   5      688.39      740.38     21.99 o 
  -1  14   5        0.78        0.97      1.25 o 
   0  14   5      165.17      157.15      7.65 o 
   1  14   5       66.24       56.77      6.02 o 
   2  14   5       88.00       77.01      4.84 o 
   3  14   5        0.03        0.38      1.81 o 
  -6  15   5       13.53       11.52      5.57 o 
  -5  15   5      109.94      111.29      5.20 o 
  -4  15   5       67.49       66.31      3.84 o 
  -3  15   5        0.39        1.04      1.08 o 
  -2  15   5      599.45      667.74     14.41 o 
  -1  15   5        0.67        0.03      1.46 o 
   0  15   5        3.36        5.31      2.93 o 
   1  15   5       24.17       21.11      8.16 o 
   2  15   5       23.37       17.37      5.36 o 
  -4  16   5      771.59      885.98     41.54 o 
  -3  16   5       30.16       29.25      2.50 o 
  -2  16   5      134.10      141.86      6.70 o 
  -1  16   5       47.55       55.79      5.02 o 
   0  16   5       11.04       10.93      4.53 o 
 -11   0   6        7.10        6.24      2.19 o 
 -10   0   6        9.64        9.32      2.79 o 
  -9   0   6       59.12       63.16      4.74 o 
  -8   0   6      167.86      161.16      6.75 o 
  -7   0   6      602.49      614.10     20.57 o 
  -6   0   6      415.69      437.90     17.36 o 
  -5   0   6     1679.18     1575.66     47.69 o 
  -4   0   6      139.47      142.35      4.17 o 
  -3   0   6     1017.42      953.87     19.49 o 
  -2   0   6      464.23      519.82     19.51 o 
  -1   0   6        2.10        6.29      1.77 o 
   0   0   6      377.05      375.71     10.23 o 
   1   0   6      127.52      129.18      4.77 o 
   2   0   6      128.39      143.43      5.52 o 
   3   0   6      989.24     1005.23     32.99 o 
   4   0   6      413.51      432.42     17.13 o 
   5   0   6      289.85      289.84     10.67 o 
   6   0   6       33.42       35.69      3.37 o 
   7   0   6       30.82       35.86      6.16 o 
 -11   1   6       83.24       80.76      3.39 o 
 -10   1   6        1.77        1.93      1.24 o 
  -9   1   6       27.98       26.45      1.57 o 
  -8   1   6      813.97      866.64     20.32 o 
  -7   1   6      377.33      389.96      9.78 o 
  -6   1   6      699.92      693.96     17.03 o 
  -5   1   6      192.65      193.77      4.22 o 
  -4   1   6      100.97       92.04      2.42 o 
  -3   1   6       29.65       29.04      0.94 o 
  -2   1   6      329.51      353.58      6.17 o 
  -1   1   6      124.60      123.61      2.86 o 
   0   1   6       75.71       79.21      2.15 o 
   1   1   6      165.10      174.89      4.56 o 
   2   1   6      165.22      157.00      4.56 o 
   3   1   6      740.70      786.03     16.86 o 
   4   1   6       61.97       64.41      3.16 o 
   5   1   6      896.79      949.34     21.49 o 
   6   1   6        0.06        0.42      1.37 o 
   7   1   6       14.21       13.91      5.56 o 
 -11   2   6        8.13        8.71      2.22 o 
 -10   2   6        3.66        2.63      1.33 o 
  -9   2   6        0.00        1.32      0.68 o 
  -8   2   6      672.15      735.42     17.59 o 
  -7   2   6       82.26       81.81      3.22 o 
  -6   2   6      813.30      817.19     20.16 o 
  -5   2   6      100.69       98.46      2.37 o 
  -4   2   6      142.22      139.62      2.97 o 
  -3   2   6        5.37        7.29      0.84 o 
  -2   2   6        1.01        1.07      0.52 o 
  -1   2   6       10.29       11.07      0.75 o 
   0   2   6       23.74       18.95      1.34 o 
   1   2   6        3.48        3.33      0.85 o 
   2   2   6       20.39       21.31      1.50 o 
   3   2   6     1001.20     1071.24     22.22 o 
   4   2   6      293.44      322.81      8.25 o 
   5   2   6      315.10      325.18      7.99 o 
   6   2   6       12.80       11.87      3.18 o 
   7   2   6       21.27       18.37      6.23 o 
 -11   3   6        7.42        5.95      2.07 o 
 -10   3   6        1.22        1.39      0.79 o 
  -9   3   6        6.57        5.92      1.70 o 
  -8   3   6      236.78      236.39      6.70 o 
  -7   3   6     1087.36     1125.01     34.13 o 
  -6   3   6      385.75      386.05      8.87 o 
  -5   3   6      332.99      326.36      8.30 o 
  -4   3   6      204.00      197.50      4.17 o 
  -3   3   6        9.08       10.91      1.00 o 
  -2   3   6      121.11      127.84      2.58 o 
  -1   3   6        5.61        5.84      0.87 o 
   0   3   6       37.31       33.12      1.36 o 
   1   3   6       49.40       48.38      1.55 o 
   2   3   6       56.07       53.19      2.22 o 
   3   3   6     1330.39     1315.15     27.11 o 
   4   3   6      207.27      225.79      6.08 o 
   5   3   6      136.72      129.12      4.71 o 
   6   3   6        0.84        2.12      1.25 o 
 -11   4   6       26.45       23.42      4.29 o 
 -10   4   6      208.52      206.98      7.79 o 
  -9   4   6       23.22       22.22      3.73 o 
  -8   4   6       24.32       24.50      1.90 o 
  -7   4   6      135.43      133.11      5.15 o 
  -6   4   6        1.61        1.00      0.72 o 
  -5   4   6      185.81      182.63      8.73 o 
  -4   4   6     1772.60     1708.68     47.22 o 
  -3   4   6      106.77      109.07      2.98 o 
  -2   4   6      603.82      595.16     14.75 o 
  -1   4   6      108.19      100.72      1.60 o 
   0   4   6       65.27       65.46      1.72 o 
   1   4   6      739.16      703.91     15.18 o 
   2   4   6      248.20      225.56      5.39 o 
   3   4   6      102.79       88.34      4.30 o 
   4   4   6      159.33      154.89      4.47 o 
   5   4   6      156.28      164.10      6.43 o 
   6   4   6       76.62       79.27      3.47 o 
 -11   5   6       72.14       62.76      3.51 o 
 -10   5   6      120.50      141.22      8.37 o 
  -9   5   6      338.15      339.60      9.47 o 
  -8   5   6       56.77       51.29      3.18 o 
  -7   5   6       29.11       31.76      2.80 o 
  -6   5   6       19.81       22.55      2.41 o 
  -5   5   6       26.09       26.92      1.94 o 
  -4   5   6     2019.13     1972.05     63.59 o 
  -3   5   6       85.04       84.89      1.82 o 
  -2   5   6      111.09      106.70      2.45 o 
  -1   5   6      101.15      104.93      1.27 o 
   0   5   6      170.49      166.23      3.86 o 
   1   5   6     1742.83     1694.14     34.87 o 
   2   5   6        0.02        1.28      0.59 o 
   3   5   6       83.59       83.10      3.04 o 
   4   5   6        0.08        0.29      0.70 o 
   5   5   6        0.76        1.00      1.17 o 
   6   5   6      650.75      705.06     28.83 o 
 -11   6   6        2.54        0.34      1.70 o 
 -10   6   6      218.66      210.01     12.04 o 
  -9   6   6      558.24      601.78     20.76 o 
  -8   6   6      105.62      111.25      4.67 o 
  -7   6   6       68.60       74.16      4.59 o 
  -6   6   6       56.69       54.71      2.88 o 
  -5   6   6       31.05       29.45      2.62 o 
  -4   6   6     1063.58     1056.39     41.76 o 
  -3   6   6      686.34      709.04     17.70 o 
  -2   6   6       23.10       27.34      2.08 o 
  -1   6   6       11.12       11.67      0.87 o 
   0   6   6      135.36      154.30      4.45 o 
   1   6   6     1150.19     1110.58     25.18 o 
   2   6   6        0.10        0.07      0.63 o 
   3   6   6        0.56        1.83      0.68 o 
   4   6   6        0.58        1.60      0.79 o 
   5   6   6       32.67       34.03      2.68 o 
   6   6   6      456.22      476.65     19.37 o 
 -10   7   6        0.08        1.09      1.13 o 
  -9   7   6      290.02      291.93     10.87 o 
  -8   7   6       10.42       10.46      2.75 o 
  -7   7   6      106.05      102.65      5.13 o 
  -6   7   6      125.77      122.56      6.29 o 
  -5   7   6       60.13       60.86      2.48 o 
  -4   7   6       19.34       19.51      2.84 o 
  -3   7   6      279.79      293.89      7.60 o 
  -2   7   6      137.19      129.37      4.68 o 
  -1   7   6        2.09        3.45      0.85 o 
   0   7   6        2.33        4.31      1.05 o 
   1   7   6      174.24      172.76      4.43 o 
   2   7   6        1.78        0.35      0.70 o 
   3   7   6       65.99       51.24      2.04 o 
   4   7   6       68.79       57.63      1.83 o 
   5   7   6        9.85       14.55      4.13 o 
   6   7   6      167.08      182.61      5.91 o 
 -10   8   6       35.07       35.74      3.02 o 
  -9   8   6      112.33      100.33      6.11 o 
  -8   8   6      122.38      112.67      5.14 o 
  -7   8   6      127.14      110.33      6.53 o 
  -6   8   6        1.81        2.75      1.20 o 
  -5   8   6      149.53      149.04      5.45 o 
  -4   8   6      594.82      616.06     15.48 o 
  -3   8   6      338.46      317.36      7.94 o 
  -1   8   6      342.23      358.84      9.61 o 
   0   8   6      128.56      134.17      3.85 o 
   1   8   6      111.29      101.21      3.81 o 
   2   8   6      291.01      282.14      8.14 o 
   3   8   6       73.63       70.26      2.46 o 
   4   8   6       10.40       10.82      2.49 o 
   5   8   6       26.29       27.51      2.32 o 
 -10   9   6       25.13       22.83      6.89 o 
  -9   9   6        4.05        2.65      1.48 o 
  -8   9   6      104.57       94.51      5.54 o 
  -7   9   6        0.74       -0.26      1.71 o 
  -6   9   6        0.56        0.92      1.04 o 
  -5   9   6        0.29       -0.39      1.71 o 
  -4   9   6        2.16        3.27      1.29 o 
  -3   9   6       73.36       80.29      2.83 o 
  -2   9   6      667.89      676.30     17.04 o 
  -1   9   6      474.45      506.31     12.46 o 
   0   9   6        7.46        6.64      1.43 o 
   1   9   6       61.56       71.14      2.57 o 
   2   9   6      107.91      119.30      4.63 o 
   3   9   6       42.88       42.32      3.39 o 
   4   9   6        0.37        1.34      1.25 o 
   5   9   6       66.34       77.26      4.37 o 
  -9  10   6        0.37        0.45      1.33 o 
  -8  10   6       65.28       54.66      3.78 o 
  -7  10   6       20.01       15.43      4.98 o 
  -6  10   6        7.45        5.91      3.00 o 
  -5  10   6        1.47        0.76      1.20 o 
  -4  10   6       25.10       23.63      2.43 o 
  -3  10   6      188.55      189.86      6.01 o 
  -2  10   6      138.24      140.39      4.88 o 
  -1  10   6      778.88      832.25     20.44 o 
   0  10   6       26.47       32.00      2.98 o 
   1  10   6       28.91       32.20      2.01 o 
   2  10   6        5.53        6.46      2.40 o 
   3  10   6        7.49        8.74      2.36 o 
   4  10   6        2.30        1.21      0.99 o 
  -8  11   6        8.61        7.59      2.68 o 
  -7  11   6      191.68      188.81     10.89 o 
  -6  11   6      296.64      299.87     11.41 o 
  -5  11   6      143.84      137.58      5.52 o 
  -4  11   6       12.63       14.34      2.67 o 
  -3  11   6      516.62      520.34     14.73 o 
  -2  11   6       11.22       14.64      3.81 o 
  -1  11   6        0.45        0.50      1.01 o 
   0  11   6      770.34      813.34     20.71 o 
   1  11   6        2.39        1.92      1.68 o 
   2  11   6       45.99       40.68      2.70 o 
   3  11   6        1.61        1.54      1.57 o 
   4  11   6        7.85       14.89      5.09 o 
  -8  12   6       99.94      101.67      7.82 o 
  -7  12   6       58.00       62.32      3.94 o 
  -6  12   6        8.92       10.75      2.71 o 
  -5  12   6       73.62       75.22      3.59 o 
  -4  12   6      246.09      265.58      8.58 o 
  -3  12   6      261.55      279.60      7.46 o 
  -2  12   6      290.26      290.94      7.41 o 
  -1  12   6        2.87        3.81      1.54 o 
   0  12   6      804.83      818.65     18.41 o 
   1  12   6       56.98       54.80      8.38 o 
   2  12   6        0.55        1.05      2.05 o 
   3  12   6        2.81        2.07      1.55 o 
  -7  13   6       49.05       45.10      4.65 o 
  -6  13   6       20.61       14.37      4.65 o 
  -5  13   6        3.68        4.68      2.45 o 
  -4  13   6       17.34       13.12      3.69 o 
  -3  13   6      197.38      211.42     10.49 o 
  -2  13   6       14.77       13.44      2.62 o 
  -1  13   6       66.38       66.73      5.30 o 
   0  13   6      330.04      358.02     23.92 o 
   1  13   6       31.90       26.23      9.72 o 
   2  13   6       79.63       93.31      5.97 o 
  -6  14   6       14.81        8.29      2.45 o 
  -5  14   6       10.52        8.90      2.64 o 
  -4  14   6        0.79        0.43      1.37 o 
  -3  14   6        0.15        2.17      1.01 o 
  -2  14   6      237.38      242.76     10.30 o 
  -1  14   6       34.89       38.79      3.82 o 
   0  14   6       29.67       25.59     11.23 o 
   1  14   6       21.92       26.41     10.55 o 
  -3  15   6        3.45        4.98      2.08 o 
  -2  15   6       48.93       42.46      3.39 o 
  -1  15   6       13.27        8.96      2.83 o 
 -11   1   7       39.77       44.30      2.35 o 
 -10   1   7       12.29       15.06      3.01 o 
  -9   1   7       37.63       40.01      1.84 o 
  -8   1   7      478.18      472.95     13.48 o 
  -7   1   7      495.99      531.74     13.18 o 
  -6   1   7      310.59      304.17      8.08 o 
  -5   1   7       43.67       48.34      3.90 o 
  -4   1   7      107.19       98.35      3.29 o 
  -3   1   7      101.56      112.01      3.59 o 
  -2   1   7        1.24        2.64      0.85 o 
  -1   1   7      975.65      927.35     36.06 o 
   0   1   7      881.73      855.89     16.57 o 
   1   1   7       30.47       27.57      1.74 o 
   2   1   7       29.54       31.66      1.94 o 
   3   1   7       69.21       61.49      2.02 o 
   4   1   7       43.10       43.99      2.23 o 
   5   1   7        3.91        3.56      1.10 o 
 -11   2   7       21.29       14.33      5.41 o 
 -10   2   7        3.73        1.74      1.51 o 
  -9   2   7       52.17       45.04      2.90 o 
  -8   2   7      230.25      204.11      6.24 o 
  -7   2   7       26.58       20.25      3.13 o 
  -6   2   7      577.22      578.91     14.11 o 
  -5   2   7      145.69      161.50      6.34 o 
  -4   2   7        1.12        3.18      0.78 o 
  -3   2   7       62.68       56.62      2.13 o 
  -2   2   7     1373.82     1251.20     23.59 o 
  -1   2   7      136.85      138.88      4.02 o 
   0   2   7      204.81      178.79      4.24 o 
   1   2   7       46.52       49.97      2.07 o 
   2   2   7        0.04        1.35      0.54 o 
   3   2   7       14.03       18.50      2.19 o 
   4   2   7        0.93        1.53      0.98 o 
   5   2   7        0.19        0.34      0.74 o 
 -10   3   7      188.72      179.32      7.07 o 
  -9   3   7       93.66       95.11      4.99 o 
  -8   3   7       12.92       15.71      3.66 o 
  -7   3   7       94.30       96.08      5.92 o 
  -6   3   7      604.34      636.76     18.44 o 
  -5   3   7       89.09       82.43      2.53 o 
  -4   3   7       61.59       58.02      1.93 o 
  -3   3   7       28.86       32.12      2.27 o 
  -2   3   7       21.76       16.17      1.46 o 
  -1   3   7      117.66      119.56      3.00 o 
   0   3   7       82.70       88.79      2.53 o 
   1   3   7      342.78      336.51      6.90 o 
   2   3   7        3.14        5.49      0.94 o 
   3   3   7       13.02       17.78      2.03 o 
   4   3   7      202.29      217.00      9.33 o 
   5   3   7       20.70       14.35      3.87 o 
 -10   4   7       58.50       52.82      3.63 o 
  -9   4   7       44.26       41.93      2.88 o 
  -8   4   7        7.58        8.52      2.70 o 
  -7   4   7       63.46       55.85      4.55 o 
  -6   4   7      363.24      355.52     10.68 o 
  -5   4   7      129.63      133.10      4.89 o 
  -4   4   7       93.70      105.55      3.83 o 
  -3   4   7      102.87       96.53      2.10 o 
  -2   4   7       98.14      102.26      1.98 o 
  -1   4   7       38.45       31.68      1.36 o 
   0   4   7       19.87       22.86      2.95 o 
   1   4   7      197.29      205.45      4.66 o 
   2   4   7        4.66        6.87      1.30 o 
   3   4   7        0.75        3.57      2.44 o 
   4   4   7       25.50       24.72      1.70 o 
   5   4   7        8.82        8.05      2.11 o 
 -10   5   7       25.84       19.06      4.93 o 
  -9   5   7       64.46       69.46      4.69 o 
  -8   5   7       76.98       91.66      4.18 o 
  -7   5   7      113.70      108.15      5.40 o 
  -6   5   7      178.70      186.14      6.51 o 
  -5   5   7      513.37      528.13     15.64 o 
  -4   5   7     1135.30     1112.14     26.83 o 
  -3   5   7      155.69      145.93      5.55 o 
  -2   5   7      173.21      183.49      4.59 o 
  -1   5   7      115.29      104.01      3.39 o 
   0   5   7      445.96      420.37      8.67 o 
   1   5   7      513.01      482.27     11.26 o 
   2   5   7      775.56      803.91     15.63 o 
   3   5   7       17.01       19.13      1.87 o 
   4   5   7       29.35       24.50      2.33 o 
 -10   6   7        0.54        0.80      1.56 o 
  -9   6   7      107.70      105.37      4.85 o 
  -8   6   7        2.71        1.62      1.44 o 
  -7   6   7       94.57       90.71      6.99 o 
  -6   6   7      129.52      130.35      5.64 o 
  -5   6   7       37.29       42.22      3.11 o 
  -4   6   7      658.35      729.98     17.71 o 
  -3   6   7       73.06       75.48      3.25 o 
  -2   6   7       16.40       13.79      2.62 o 
  -1   6   7       78.76       72.09      2.77 o 
   0   6   7       86.20       77.08      2.48 o 
   1   6   7       24.90       22.02      2.20 o 
   2   6   7       27.12       28.89      1.73 o 
   3   6   7       11.76       10.59      2.08 o 
   4   6   7        1.01        4.00      1.65 o 
  -9   7   7        0.02        0.12      1.30 o 
  -8   7   7       40.45       41.00      2.94 o 
  -7   7   7        3.88        4.52      1.72 o 
  -6   7   7        0.00        0.73      1.83 o 
  -5   7   7      124.60      124.18      4.92 o 
  -4   7   7      165.14      156.91      5.54 o 
  -3   7   7      203.77      205.52      5.95 o 
  -2   7   7       17.85       20.11      3.88 o 
  -1   7   7      587.16      608.01     17.21 o 
   0   7   7      355.66      373.67     10.63 o 
   1   7   7      105.99       98.34      3.95 o 
   2   7   7       65.53       69.38      2.35 o 
   3   7   7        1.01        2.41      1.09 o 
   4   7   7       45.23       43.94      2.96 o 
  -9   8   7       16.86       17.85      4.64 o 
  -8   8   7        7.91        6.86      2.36 o 
  -7   8   7        1.76        3.07      1.79 o 
  -6   8   7        2.81        2.17      1.41 o 
  -5   8   7      721.40      726.98     19.93 o 
  -4   8   7        7.67        7.06      1.41 o 
  -3   8   7       54.41       52.29      2.80 o 
  -2   8   7      122.10      116.19      4.09 o 
  -1   8   7       76.38       73.66      2.96 o 
   0   8   7       72.66       76.37      2.91 o 
   1   8   7       38.31       45.68      4.28 o 
   2   8   7        0.02        1.74      0.93 o 
   3   8   7       64.79       65.76      4.18 o 
  -8   9   7        9.85        9.64      2.61 o 
  -7   9   7        5.24        5.51      1.95 o 
  -6   9   7      212.01      226.54      8.54 o 
  -5   9   7       12.26        8.97      2.42 o 
  -4   9   7        9.85        9.16      2.32 o 
  -3   9   7       51.89       54.67      2.88 o 
  -2   9   7       86.91       86.82      3.19 o 
  -1   9   7        8.32        4.49      1.10 o 
   0   9   7      119.85      120.27      4.81 o 
   1   9   7       10.90        6.31      2.12 o 
   2   9   7      237.19      229.63     10.99 o 
   3   9   7        9.64       11.68      4.93 o 
  -8  10   7        3.44        2.07      1.36 o 
  -7  10   7       27.53       29.96      3.01 o 
  -6  10   7      388.96      435.32     23.19 o 
  -5  10   7      304.68      322.69     11.90 o 
  -4  10   7        8.23        5.71      1.49 o 
  -3  10   7      324.92      341.28     10.62 o 
  -2  10   7      426.57      447.25     13.89 o 
  -1  10   7       11.98       10.63      3.18 o 
   0  10   7        0.02        1.31      1.04 o 
   1  10   7       44.52       40.57      4.08 o 
   2  10   7        3.60        1.03      1.65 o 
  -7  11   7      125.27      137.95      6.45 o 
  -6  11   7        3.86        2.87      1.15 o 
  -5  11   7       93.01       81.10      4.96 o 
  -4  11   7        1.55        1.04      0.91 o 
  -3  11   7        5.30        3.81      1.45 o 
  -2  11   7      524.66      571.49     25.98 o 
  -1  11   7       29.39       37.00      2.24 o 
   0  11   7        1.99        3.17      1.94 o 
   1  11   7       50.05       46.85      8.21 o 
  -6  12   7       15.97       12.53      3.86 o 
  -5  12   7        6.97        3.29      1.95 o 
  -4  12   7       18.60       17.51      4.78 o 
  -3  12   7       93.79       85.34      3.76 o 
  -2  12   7        2.19        2.15      1.37 o 
  -1  12   7       13.52       15.01      3.56 o 
   0  12   7      222.15      227.08     10.13 o 
  -4  13   7       11.10        9.44      2.68 o 
  -3  13   7        1.29        0.56      0.89 o 
  -2  13   7       43.42       48.30      3.58 o 
  -1  13   7       93.94      105.93      4.98 o 
 -10   0   8       40.54       21.04     11.55 o 
  -9   0   8      247.44      264.60     17.01 o 
  -8   0   8       41.22       40.23     16.30 o 
  -7   0   8      100.74      103.32      8.66 o 
  -6   0   8      145.94      136.50      5.63 o 
  -5   0   8        0.93        0.53      1.70 o 
  -4   0   8       99.02       97.98      4.74 o 
  -3   0   8        7.69       15.43      4.67 o 
  -2   0   8      734.65      635.47     19.92 o 
  -1   0   8      421.09      386.30     12.99 o 
   0   0   8        2.06        3.57      1.25 o 
   1   0   8       44.81       38.47      1.94 o 
   2   0   8        7.58       10.28      3.02 o 
   3   0   8        2.08        1.41      0.92 o 
 -10   1   8       86.55       89.41      4.64 o 
  -9   1   8       67.31       58.14      6.59 o 
  -8   1   8       44.75       42.27      7.09 o 
  -7   1   8        5.18        5.10      1.91 o 
  -6   1   8       56.51       62.24      2.89 o 
  -5   1   8       16.38       12.28      1.97 o 
  -4   1   8      104.65      101.44      3.24 o 
  -3   1   8      413.58      421.36     10.53 o 
  -2   1   8      480.73      505.61     11.38 o 
  -1   1   8       28.96       35.15      2.41 o 
   0   1   8        7.56        9.05      1.89 o 
   1   1   8      339.71      342.09      8.77 o 
   2   1   8       62.31       56.36      3.02 o 
   3   1   8        1.08        0.46      0.84 o 
  -9   2   8       28.02       29.40      2.31 o 
  -8   2   8        4.08        3.82      2.46 o 
  -7   2   8       16.07       17.22      4.39 o 
  -6   2   8        4.62        4.51      1.74 o 
  -5   2   8       55.29       45.66      2.99 o 
  -4   2   8       39.90       33.90      2.72 o 
  -3   2   8       22.24       25.34      2.15 o 
  -2   2   8       49.54       45.42      2.01 o 
  -1   2   8      107.79       96.42      2.96 o 
   0   2   8      149.07      140.10      3.26 o 
   1   2   8        0.11        1.35      0.61 o 
   2   2   8        0.22        0.75      0.58 o 
   3   2   8       47.80       42.86      1.92 o 
  -9   3   8        0.14        1.45      1.66 o 
  -8   3   8      179.76      184.99     10.47 o 
  -7   3   8      132.68      131.71      5.33 o 
  -6   3   8       40.29       41.18      2.60 o 
  -5   3   8        0.09        0.46      1.35 o 
  -4   3   8       75.35       87.81      3.35 o 
  -3   3   8      465.50      449.66     11.37 o 
  -2   3   8      225.00      215.81      6.13 o 
  -1   3   8       18.72       22.57      2.10 o 
   0   3   8      407.04      383.24      7.60 o 
   1   3   8       36.76       29.77      2.35 o 
   2   3   8        0.01        0.69      0.69 o 
   3   3   8       41.85       39.38      1.78 o 
  -9   4   8       16.26        9.94      2.36 o 
  -8   4   8       23.59       24.30      2.99 o 
  -7   4   8       12.54       16.48      4.00 o 
  -6   4   8        0.09        1.34      1.14 o 
  -5   4   8       43.59       43.34      2.91 o 
  -4   4   8      250.80      239.39      8.77 o 
  -3   4   8      109.54       93.27      4.04 o 
  -2   4   8        2.38        2.40      0.84 o 
  -1   4   8      115.20      108.23      3.13 o 
   0   4   8       34.03       27.32      2.06 o 
   1   4   8        0.06        0.45      0.66 o 
   2   4   8       14.19       17.33      2.06 o 
   3   4   8       54.94       57.95      2.34 o 
  -9   5   8       69.86       62.71      3.83 o 
  -8   5   8      171.00      190.67      7.37 o 
  -7   5   8       22.75       18.98      5.86 o 
  -6   5   8       13.23       13.96      3.23 o 
  -5   5   8      235.91      225.05      6.94 o 
  -4   5   8      273.06      252.61      6.47 o 
  -3   5   8        0.10        1.82      1.69 o 
  -2   5   8      133.22      128.39      3.55 o 
  -1   5   8        4.23        2.40      0.88 o 
   0   5   8      128.28      128.01      4.63 o 
   1   5   8        1.79        2.09      1.05 o 
   2   5   8       25.46       20.91      4.91 o 
  -8   6   8      147.79      174.80      8.23 o 
  -7   6   8        3.75        3.85      1.53 o 
  -6   6   8        4.48        6.37      1.92 o 
  -5   6   8      206.82      204.95     10.32 o 
  -4   6   8       13.89       12.45      4.11 o 
  -3   6   8        6.85        5.47      1.60 o 
  -2   6   8        2.52        2.44      1.27 o 
  -1   6   8       38.53       41.59      2.50 o 
   0   6   8       20.50       25.78      3.38 o 
   1   6   8       23.92       20.96      4.22 o 
   2   6   8      346.71      347.76     12.56 o 
  -8   7   8      185.38      188.39      9.43 o 
  -7   7   8        4.27        4.56      2.14 o 
  -6   7   8      148.44      141.51      8.14 o 
  -5   7   8      172.08      172.70     10.57 o 
  -4   7   8       93.56      101.99      4.91 o 
  -3   7   8       16.44       13.15      3.06 o 
  -2   7   8      198.12      191.63      6.95 o 
  -1   7   8       17.37       15.64      3.48 o 
   0   7   8       81.87       75.44      4.35 o 
   1   7   8       24.70       26.03      3.79 o 
   2   7   8       13.75        8.14      2.54 o 
  -7   8   8        4.97        5.16      2.27 o 
  -6   8   8      124.57      119.54      5.13 o 
  -5   8   8       38.43       34.56      2.80 o 
  -4   8   8       28.28       34.36      2.84 o 
  -3   8   8      313.09      334.20     15.73 o 
  -2   8   8       71.94       66.86      4.84 o 
  -1   8   8        0.00        0.53      0.90 o 
   0   8   8        3.55        4.29      1.74 o 
   1   8   8        7.35        3.92      1.43 o 
  -7   9   8       18.71       17.25      3.73 o 
  -6   9   8       75.39       91.67      5.69 o 
  -5   9   8       56.81       54.61      3.52 o 
  -4   9   8       53.48       51.91      2.48 o 
  -3   9   8      131.93      141.44      5.07 o 
  -2   9   8       61.31       63.58      2.94 o 
  -1   9   8        3.34        4.17      1.95 o 
   0   9   8        8.07        7.70      2.28 o 
  -6  10   8       91.25      101.49      4.13 o 
  -5  10   8        1.48        0.31      1.26 o 
  -4  10   8       34.27       31.13      3.72 o 
  -3  10   8        6.88        5.15      2.11 o 
  -2  10   8       33.45       34.97      2.57 o 
  -1  10   8       48.52       53.37      3.21 o 
  -8   1   9       14.72       11.31      3.79 o 
  -7   1   9       61.91       87.91      8.42 o 
  -6   1   9        3.85        8.48      3.23 o 
  -5   1   9       30.46       34.18      4.29 o 
  -4   1   9        0.09        1.28      1.28 o 
  -3   1   9       29.93       31.57      1.91 o 
  -2   1   9       92.87       80.70      3.90 o 
  -1   1   9        1.91        3.24      1.38 o 
   0   1   9       79.68       88.46      3.63 o 
  -8   2   9       69.40       87.67      5.28 o 
  -7   2   9      139.37      135.09      8.18 o 
  -6   2   9      118.29      130.67     12.85 o 
  -5   2   9       29.69       25.73      3.88 o 
  -4   2   9      156.45      153.56      7.75 o 
  -3   2   9       13.15       17.89      2.91 o 
  -2   2   9       67.74       55.41      2.76 o 
  -1   2   9        7.00        5.93      1.45 o 
   0   2   9       81.01       86.04      3.33 o 
  -7   3   9      109.78      116.56      7.50 o 
  -6   3   9       34.32       25.24      7.15 o 
  -5   3   9       35.31       46.10      3.69 o 
  -4   3   9       50.28       45.34      3.78 o 
  -3   3   9      110.07      118.06      4.30 o 
  -2   3   9       26.11       25.10      1.78 o 
  -1   3   9       59.41       68.51      3.12 o 
   0   3   9        7.92        8.32      2.03 o 
  -7   4   9       74.15       78.19      4.30 o 
  -6   4   9       19.47       26.57      3.06 o 
  -5   4   9        3.31        0.24      1.54 o 
  -4   4   9        0.49        1.53      0.95 o 
  -3   4   9        3.52        1.73      1.37 o 
  -2   4   9        3.32        3.02      1.34 o 
  -1   4   9        4.72        3.13      1.69 o 
   0   4   9       85.10       80.75      3.79 o 
  -6   5   9        2.53        2.87      2.06 o 
  -5   5   9       26.98       25.05      7.10 o 
  -4   5   9        0.09        0.71      1.00 o 
  -3   5   9        0.32       -0.71      1.44 o 
  -2   5   9       24.66       28.60      3.99 o 
  -1   5   9        1.29        1.95      1.50 o 
  -6   6   9        0.40        0.80      1.19 o 
  -5   6   9       37.54       26.10      7.02 o 
  -4   6   9       77.14       75.13      3.94 o 
  -3   6   9       60.56       71.99      3.79 o 
  -2   6   9       13.34       15.34      3.39 o 
  -1   6   9       50.83       58.78      3.07 o 
  -5   7   9        0.60        1.11      1.10 o 
  -4   7   9        4.62        5.43      2.05 o 
  -3   7   9        9.34       10.08      3.11 o 
                                                 
